# Supplementary material for: 2-(2-Benzyl­oxyphen­yl)-1H-benzimid­azole
Source: Acta Crystallogr Sect E Struct Rep Online. 2008 Feb 20;64(Pt 3):o608. doi: 10.1107/S1600536808004510 (PMC2960883; doi:10.1107/S1600536808004510)
Supplement: Supplementary file 1 [file e-64-0o608-sup1.cif]

##############################################################################
###                                                                        ###
###        Electronic paper (Acta Crystallographica Section E)             ###
###                                                                        ###
##############################################################################
#                                                                            #
# This CIF contains the data in a paper accepted for publication in Acta     #
# Crystallographica Section E. It conforms to the requirements of Notes      #
# for Authors for Section E, and has been peer reviewed under the auspices   #
# of the IUCr Commission on Journals.                                        #
#                                                                            #
# Full details of the Crystallographic Information File format               #
# are given in the paper "The Crystallographic Information File (CIF):       #
# a New Standard Archive File for Crystallography" by S. R. Hall, F. H.      #
# Allen and I. D. Brown [Acta Cryst. (1991), A47, 655-685].                  #
#                                                                            #
# The current version of the core CIF dictionary is obtainable from          #
# ftp://ftp.iucr.org/pub/cif_core.dic. The current version number is 2.1.    #
#                                                                            #
# Software is freely available for graphical display of the structure(s) in  #
# this CIF.  For information consult the CIF home page http://www.iucr.org/  #
# cif/home.html                                                              #
#                                                                            #
##############################################################################
                                             
data_I
_audit_creation_method     SHELXL97
_chemical_name_systematic
;
2-(2-Benzyloxyphenyl)-1H-benzimidazole
;
_chemical_name_common     ?
_chemical_formula_moiety     'C20 H16 N2 O'
_chemical_formula_sum     'C20 H16 N2 O'
_chemical_formula_iupac     'C20 H16 N2 O'
_chemical_formula_weight     300.35
_chemical_melting_point     415.5
_symmetry_cell_setting     monoclinic
_symmetry_space_group_name_H-M     'C c'
_symmetry_space_group_name_Hall     'C -2yc'
loop_
    _symmetry_equiv_pos_as_xyz
    'x, y, z'
    'x, -y, z+1/2'
    'x+1/2, y+1/2, z'
    'x+1/2, -y+1/2, z+1/2'
_cell_length_a     11.526(2)
_cell_length_b     17.210(3)
_cell_length_c     15.866(3)
_cell_angle_alpha     90.00
_cell_angle_beta     90.52(3)
_cell_angle_gamma     90.00
_cell_volume     3147.0(11)
_cell_formula_units_Z     8
_cell_measurement_reflns_used     68
_cell_measurement_theta_min     2.55
_cell_measurement_theta_max     25.19
_cell_measurement_temperature     293(2)
_exptl_crystal_description     rectangular
_exptl_crystal_colour     colourless
_exptl_crystal_size_max     0.31
_exptl_crystal_size_mid     0.21
_exptl_crystal_size_min     0.17
_exptl_crystal_density_diffrn     1.268
_exptl_crystal_density_meas     ?
_exptl_crystal_density_method     'not measured'
_exptl_crystal_F_000     1264
_exptl_absorpt_coefficient_mu     0.079
_exptl_absorpt_correction_type     multi-scan
_exptl_absorpt_process_details     '(SADABS; Sheldrick, 2003)'
_exptl_absorpt_correction_T_min     0.9759
_exptl_absorpt_correction_T_max     0.9867
_exptl_special_details
;
;
_diffrn_ambient_temperature     293(2)
_diffrn_radiation_type     MoK\a
_diffrn_radiation_wavelength     0.71073
_diffrn_radiation_source     'fine-focus sealed tube'
_diffrn_radiation_monochromator     graphite
_diffrn_measurement_device_type     'Bruker SMART CCD area-detector'
_diffrn_measurement_method     '\f and \w'
_diffrn_detector_area_resol_mean     8.3
_diffrn_reflns_number     7808
_diffrn_reflns_av_R_equivalents     0.0378
_diffrn_reflns_av_sigmaI/netI     0.0528
_diffrn_reflns_theta_min     2.13
_diffrn_reflns_theta_max     25.20
_diffrn_reflns_theta_full     25.20
_diffrn_measured_fraction_theta_max     0.996
_diffrn_measured_fraction_theta_full     0.996
_diffrn_reflns_limit_h_min     -13
_diffrn_reflns_limit_h_max     13
_diffrn_reflns_limit_k_min     -20
_diffrn_reflns_limit_k_max     11
_diffrn_reflns_limit_l_min     -19
_diffrn_reflns_limit_l_max     16
_diffrn_standards_number     0
_diffrn_standards_interval_count     ?
_diffrn_standards_interval_time     ?
_diffrn_standards_decay_%     ?
_refine_special_details
;
 Refinement of F^2^ against ALL reflections.  The weighted R-factor wR and
 goodness of fit S are based on F^2^, conventional R-factors R are based
 on F, with F set to zero for negative F^2^. The threshold expression of
 F^2^ > 2sigma(F^2^) is used only for calculating R-factors(gt) etc. and is
 not relevant to the choice of reflections for refinement.  R-factors based
 on F^2^ are statistically about twice as large as those based on F, and R-
 factors based on ALL data will be even larger.
;
_reflns_number_total     2830
_reflns_number_gt     2691
_reflns_threshold_expression     I>2\s(I)
_refine_ls_structure_factor_coef     Fsqd
_refine_ls_matrix_type     full
_refine_ls_R_factor_all     0.0504
_refine_ls_R_factor_gt     0.0475
_refine_ls_wR_factor_gt     0.0986
_refine_ls_wR_factor_ref     0.1001
_refine_ls_goodness_of_fit_ref     1.166
_refine_ls_restrained_S_all     1.165
_refine_ls_number_reflns     2830
_refine_ls_number_parameters     423
_refine_ls_number_restraints     2
_refine_ls_hydrogen_treatment     mixed
_refine_ls_weighting_scheme     calc
_refine_ls_weighting_details
       'calc w = 1/[\s^2^(Fo^2^)+(0.0376P)^2^+0.4648P] where P=(Fo^2^+2Fc^2^)/3'
_atom_sites_solution_hydrogens     geom
_atom_sites_solution_primary     direct
_atom_sites_solution_secondary     difmap
_refine_ls_shift/su_max     0.000
_refine_ls_shift/su_mean     0.000
_refine_diff_density_max     0.196
_refine_diff_density_min     -0.199
_refine_ls_extinction_method     none
_refine_ls_extinction_coef     ?
_refine_ls_abs_structure_details     ?
loop_
    _atom_type_symbol
    _atom_type_description
    _atom_type_scat_dispersion_real
    _atom_type_scat_dispersion_imag
    _atom_type_scat_source
    'C' 'C' 0.0033 0.0000
                         'International Tables Vol C Tables 4.2.6.8 and 6.1.1.4'
    'H' 'H' 0.0000 0.0000
                         'International Tables Vol C Tables 4.2.6.8 and 6.1.1.4'
    'N' 'N' 0.0061 0.0000
                         'International Tables Vol C Tables 4.2.6.8 and 6.1.1.4'
    'O' 'O' 0.0106 0.0000
                         'International Tables Vol C Tables 4.2.6.8 and 6.1.1.4'
_computing_data_collection     'SMART (Bruker, 2000)'
_computing_cell_refinement     'Please provide details'
_computing_data_reduction     'SAINT-Plus NT (Bruker, 2001)'
_computing_structure_solution     'SHELXTL NT (Sheldrick, 2008)'
_computing_structure_refinement     'SHELXTL NT (Sheldrick, 2008)'
_computing_molecular_graphics     'SHELXTL NT (Sheldrick, 2008)'
_computing_publication_material     'PLATON (Spek, 2003)'
loop_
    _atom_site_type_symbol
    _atom_site_label
    _atom_site_fract_x
    _atom_site_fract_y
    _atom_site_fract_z
    _atom_site_U_iso_or_equiv
    _atom_site_adp_type
    _atom_site_calc_flag
    _atom_site_refinement_flags
    _atom_site_occupancy
    _atom_site_disorder_assembly
    _atom_site_disorder_group
    C C1 0.0469(3) 0.1160(2) 0.3249(2) 0.0179(8) Uani d . 1 . .
    C C2 -0.0279(3) 0.1316(2) 0.3917(2) 0.0213(8) Uani d . 1 . .
    H H2 -0.0755 0.1752 0.3920 0.026 Uiso calc R 1 . .
    C C3 -0.0273(3) 0.0789(2) 0.4571(2) 0.0234(8) Uani d . 1 . .
    H H3 -0.0735 0.0880 0.5038 0.028 Uiso calc R 1 . .
    C C4 0.0419(3) 0.0115(2) 0.4547(2) 0.0243(9) Uani d . 1 . .
    H H4 0.0389 -0.0234 0.4994 0.029 Uiso calc R 1 . .
    C C5 0.1134(3) -0.0040(2) 0.3885(2) 0.0241(9) Uani d . 1 . .
    H H5 0.1589 -0.0486 0.3878 0.029 Uiso calc R 1 . .
    C C6 0.1160(3) 0.0492(2) 0.3217(2) 0.0176(8) Uani d . 1 . .
    C C7 0.1528(3) 0.1149(2) 0.2093(2) 0.0161(7) Uani d . 1 . .
    C C8 0.2074(3) 0.1393(2) 0.1295(2) 0.0175(8) Uani d . 1 . .
    C C9 0.1951(3) 0.2138(2) 0.0950(2) 0.0183(8) Uani d . 1 . .
    C C10 0.2567(3) 0.2342(2) 0.0234(2) 0.0251(9) Uani d . 1 . .
    H H10 0.2501 0.2840 0.0012 0.030 Uiso calc R 1 . .
    C C11 0.3279(3) 0.1801(2) -0.0149(2) 0.0250(9) Uani d . 1 . .
    H H11 0.3693 0.1943 -0.0625 0.030 Uiso calc R 1 . .
    C C12 0.3387(3) 0.1057(2) 0.0163(2) 0.0254(9) Uani d . 1 . .
    H H12 0.3854 0.0694 -0.0107 0.031 Uiso calc R 1 . .
    C C13 0.2787(3) 0.0857(2) 0.0886(2) 0.0219(8) Uani d . 1 . .
    H H13 0.2860 0.0357 0.1103 0.026 Uiso calc R 1 . .
    C C14 0.1043(3) 0.3400(2) 0.1037(2) 0.0219(8) Uani d . 1 . .
    H H14A 0.0319 0.3604 0.1252 0.026 Uiso calc R 1 . .
    H H14B 0.0976 0.3380 0.0427 0.026 Uiso calc R 1 . .
    C C15 0.2018(3) 0.3952(2) 0.1275(2) 0.0199(8) Uani d . 1 . .
    C C16 0.2041(3) 0.4669(2) 0.0885(2) 0.0229(8) Uani d . 1 . .
    H H16 0.1473 0.4796 0.0488 0.027 Uiso calc R 1 . .
    C C17 0.2905(3) 0.5204(2) 0.1082(2) 0.0260(9) Uani d . 1 . .
    H H17 0.2918 0.5684 0.0813 0.031 Uiso calc R 1 . .
    C C18 0.3752(4) 0.5020(2) 0.1683(2) 0.0294(9) Uani d . 1 . .
    H H18 0.4334 0.5374 0.1818 0.035 Uiso calc R 1 . .
    C C19 0.3714(3) 0.4304(2) 0.2071(2) 0.0276(9) Uani d . 1 . .
    H H19 0.4272 0.4180 0.2476 0.033 Uiso calc R 1 . .
    C C20 0.2863(3) 0.3768(2) 0.1872(2) 0.0234(9) Uani d . 1 . .
    H H20 0.2856 0.3286 0.2136 0.028 Uiso calc R 1 . .
    C C21 0.7495(3) 0.6470(2) 0.7012(2) 0.0180(8) Uani d . 1 . .
    C C22 0.6466(3) 0.6399(2) 0.6541(2) 0.0224(8) Uani d . 1 . .
    H H22 0.6103 0.5922 0.6463 0.027 Uiso calc R 1 . .
    C C23 0.6018(3) 0.7076(2) 0.6200(2) 0.0268(9) Uani d . 1 . .
    H H23 0.5331 0.7054 0.5889 0.032 Uiso calc R 1 . .
    C C24 0.6575(4) 0.7794(2) 0.6310(2) 0.0274(9) Uani d . 1 . .
    H H24 0.6257 0.8235 0.6062 0.033 Uiso calc R 1 . .
    C C25 0.7588(3) 0.7861(2) 0.6781(2) 0.0237(9) Uani d . 1 . .
    H H25 0.7943 0.8340 0.6865 0.028 Uiso calc R 1 . .
    C C26 0.8057(3) 0.7180(2) 0.7126(2) 0.0191(8) Uani d . 1 . .
    C C27 0.9128(3) 0.6312(2) 0.7734(2) 0.0183(8) Uani d . 1 . .
    C C28 1.0124(3) 0.5952(2) 0.8170(2) 0.0196(8) Uani d . 1 . .
    C C29 1.0358(3) 0.5147(2) 0.8146(2) 0.0238(8) Uani d . 1 . .
    C C30 1.1374(3) 0.4861(2) 0.8502(2) 0.0270(9) Uani d . 1 . .
    H H30 1.1533 0.4332 0.8480 0.032 Uiso calc R 1 . .
    C C31 1.2149(3) 0.5359(3) 0.8887(2) 0.0301(10) Uani d . 1 . .
    H H31 1.2836 0.5164 0.9115 0.036 Uiso calc R 1 . .
    C C32 1.1918(3) 0.6145(3) 0.8941(2) 0.0308(10) Uani d . 1 . .
    H H32 1.2437 0.6473 0.9217 0.037 Uiso calc R 1 . .
    C C33 1.0913(3) 0.6440(2) 0.8583(2) 0.0247(9) Uani d . 1 . .
    H H33 1.0761 0.6970 0.8618 0.030 Uiso calc R 1 . .
    C C34 0.9791(4) 0.3883(2) 0.7630(2) 0.0288(9) Uani d . 1 . .
    H H34A 1.0596 0.3828 0.7468 0.035 Uiso calc R 1 . .
    H H34B 0.9314 0.3686 0.7171 0.035 Uiso calc R 1 . .
    C C35 0.9579(3) 0.3394(2) 0.8407(2) 0.0232(8) Uani d . 1 . .
    C C36 0.8786(4) 0.3607(2) 0.9019(3) 0.0324(10) Uani d . 1 . .
    H H36 0.8390 0.4076 0.8970 0.039 Uiso calc R 1 . .
    C C37 0.8581(4) 0.3123(3) 0.9702(3) 0.0367(11) Uani d . 1 . .
    H H37 0.8049 0.3271 1.0110 0.044 Uiso calc R 1 . .
    C C38 0.9165(4) 0.2422(3) 0.9780(3) 0.0320(10) Uani d . 1 . .
    H H38 0.9033 0.2102 1.0241 0.038 Uiso calc R 1 . .
    C C39 0.9938(4) 0.2205(2) 0.9173(3) 0.0321(10) Uani d . 1 . .
    H H39 1.0320 0.1731 0.9221 0.039 Uiso calc R 1 . .
    C C40 1.0159(3) 0.2682(2) 0.8486(2) 0.0260(9) Uani d . 1 . .
    H H40 1.0689 0.2528 0.8080 0.031 Uiso calc R 1 . .
    N N1 0.0711(3) 0.15646(17) 0.25172(18) 0.0174(6) Uani d . 1 . .
    N N2 0.1813(3) 0.04949(17) 0.24872(17) 0.0191(7) Uani d . 1 . .
    N N3 0.8195(3) 0.59233(18) 0.74010(19) 0.0197(7) Uani d . 1 . .
    N N4 0.9075(3) 0.70755(17) 0.75867(17) 0.0180(7) Uani d . 1 . .
    O O1 0.1204(2) 0.26267(14) 0.13499(15) 0.0230(6) Uani d . 1 . .
    O O2 0.9538(2) 0.46984(15) 0.77489(16) 0.0266(6) Uani d . 1 . .
    H H1 0.038(3) 0.202(2) 0.241(2) 0.015(9) Uiso d . 1 . .
    H H3A 0.807(4) 0.545(3) 0.740(3) 0.034(12) Uiso d . 1 . .
loop_
    _atom_site_aniso_label
    _atom_site_aniso_U_11
    _atom_site_aniso_U_22
    _atom_site_aniso_U_33
    _atom_site_aniso_U_12
    _atom_site_aniso_U_13
    _atom_site_aniso_U_23
    C1 0.022(2) 0.0171(18) 0.0143(17) -0.0041(16) -0.0013(14) 0.0012(14)
    C2 0.022(2) 0.0161(18) 0.026(2) -0.0017(16) 0.0013(15) 0.0000(16)
    C3 0.024(2) 0.027(2) 0.0197(18) -0.0024(17) 0.0014(15) -0.0030(17)
    C4 0.032(2) 0.023(2) 0.0186(18) -0.0037(18) -0.0018(16) 0.0068(15)
    C5 0.028(2) 0.0168(19) 0.027(2) -0.0005(17) -0.0035(16) 0.0012(17)
    C6 0.018(2) 0.0155(18) 0.0189(18) -0.0015(15) -0.0006(15) -0.0024(15)
    C7 0.0180(19) 0.0121(18) 0.0182(17) -0.0026(15) -0.0024(14) -0.0031(14)
    C8 0.0142(18) 0.0204(19) 0.0179(17) -0.0069(15) -0.0038(14) -0.0025(15)
    C9 0.021(2) 0.0167(18) 0.0170(18) 0.0002(16) -0.0015(15) -0.0009(15)
    C10 0.029(2) 0.020(2) 0.026(2) -0.0009(18) -0.0023(16) 0.0019(17)
    C11 0.027(2) 0.028(2) 0.0198(19) -0.0064(18) 0.0087(16) -0.0008(16)
    C12 0.028(2) 0.024(2) 0.0248(19) 0.0042(18) 0.0069(16) -0.0085(17)
    C13 0.023(2) 0.0181(19) 0.0249(19) 0.0030(17) -0.0031(15) -0.0018(16)
    C14 0.027(2) 0.0172(19) 0.0217(19) 0.0021(17) 0.0031(15) 0.0033(16)
    C15 0.023(2) 0.019(2) 0.0179(18) 0.0047(16) 0.0056(15) -0.0003(15)
    C16 0.028(2) 0.0211(19) 0.0199(18) 0.0051(17) -0.0026(16) -0.0024(16)
    C17 0.035(2) 0.018(2) 0.026(2) 0.0010(18) 0.0052(17) -0.0031(16)
    C18 0.031(2) 0.030(2) 0.027(2) -0.0011(19) 0.0056(17) -0.0133(18)
    C19 0.018(2) 0.040(2) 0.025(2) 0.0062(18) -0.0013(15) -0.0056(18)
    C20 0.024(2) 0.025(2) 0.0206(19) 0.0045(17) 0.0041(16) 0.0008(16)
    C21 0.0165(19) 0.0150(17) 0.0225(18) -0.0006(15) 0.0019(14) 0.0017(15)
    C22 0.022(2) 0.0182(19) 0.0270(19) -0.0031(16) -0.0006(15) 0.0009(16)
    C23 0.021(2) 0.028(2) 0.032(2) 0.0030(18) -0.0043(16) 0.0006(18)
    C24 0.036(2) 0.023(2) 0.024(2) 0.0075(18) 0.0045(17) 0.0053(17)
    C25 0.029(2) 0.0189(19) 0.023(2) -0.0057(17) 0.0084(16) 0.0035(16)
    C26 0.020(2) 0.0211(19) 0.0163(17) -0.0003(16) 0.0039(14) -0.0010(15)
    C27 0.0184(19) 0.0175(18) 0.0191(17) -0.0065(16) 0.0060(14) -0.0012(15)
    C28 0.0171(19) 0.0230(19) 0.0186(17) -0.0029(17) 0.0068(14) -0.0019(16)
    C29 0.026(2) 0.027(2) 0.0177(18) 0.0016(18) 0.0014(15) -0.0022(17)
    C30 0.027(2) 0.029(2) 0.0249(19) 0.0037(18) -0.0020(16) 0.0024(18)
    C31 0.018(2) 0.048(3) 0.024(2) 0.001(2) -0.0043(16) 0.012(2)
    C32 0.027(2) 0.041(3) 0.024(2) -0.0114(19) -0.0042(17) 0.0071(19)
    C33 0.022(2) 0.029(2) 0.0226(18) -0.0045(18) 0.0018(16) 0.0004(17)
    C34 0.032(2) 0.023(2) 0.031(2) 0.0075(19) -0.0077(18) -0.0064(17)
    C35 0.020(2) 0.024(2) 0.026(2) -0.0005(16) -0.0070(16) -0.0040(16)
    C36 0.024(2) 0.030(2) 0.044(2) 0.0056(19) -0.0039(19) -0.007(2)
    C37 0.023(2) 0.053(3) 0.034(2) -0.014(2) 0.0047(18) -0.009(2)
    C38 0.033(3) 0.029(2) 0.034(2) -0.016(2) -0.0012(19) 0.0032(19)
    C39 0.033(2) 0.023(2) 0.040(2) -0.0030(19) -0.0056(19) -0.0005(19)
    C40 0.025(2) 0.025(2) 0.029(2) 0.0021(18) 0.0007(16) -0.0053(18)
    N1 0.0187(17) 0.0113(15) 0.0222(16) 0.0033(13) 0.0026(12) 0.0008(13)
    N2 0.0202(17) 0.0152(15) 0.0219(16) 0.0006(13) -0.0023(13) -0.0016(13)
    N3 0.0213(17) 0.0133(16) 0.0244(16) -0.0015(14) -0.0008(13) 0.0004(14)
    N4 0.0190(16) 0.0200(15) 0.0149(15) -0.0029(14) 0.0011(12) -0.0004(12)
    O1 0.0251(14) 0.0162(13) 0.0279(14) 0.0043(12) 0.0073(11) 0.0033(11)
    O2 0.0246(15) 0.0203(14) 0.0346(15) 0.0045(12) -0.0103(12) -0.0028(12)
_geom_special_details
;
 All esds (except the esd in the dihedral angle between two l.s. planes)
 are estimated using the full covariance matrix.  The cell esds are taken
 into account individually in the estimation of esds in distances, angles
 and torsion angles; correlations between esds in cell parameters are only
 used when they are defined by crystal symmetry.  An approximate (isotropic)
 treatment of cell esds is used for estimating esds involving l.s. planes.
;
loop_
    _geom_bond_atom_site_label_1
    _geom_bond_atom_site_label_2
    _geom_bond_site_symmetry_2
    _geom_bond_distance
    _geom_bond_publ_flag
    C1 N1 . 1.384(4) ?
    C1 C2 . 1.399(5) ?
    C1 C6 . 1.400(5) ?
    C2 C3 . 1.378(5) ?
    C2 H2 . 0.9300 ?
    C3 C4 . 1.408(5) ?
    C3 H3 . 0.9300 ?
    C4 C5 . 1.367(5) ?
    C4 H4 . 0.9300 ?
    C5 C6 . 1.401(5) ?
    C5 H5 . 0.9300 ?
    C6 N2 . 1.387(4) ?
    C7 N2 . 1.327(4) ?
    C7 N1 . 1.365(4) ?
    C7 C8 . 1.480(5) ?
    C8 C13 . 1.399(5) ?
    C8 C9 . 1.402(5) ?
    C9 O1 . 1.365(4) ?
    C9 C10 . 1.390(5) ?
    C10 C11 . 1.384(5) ?
    C10 H10 . 0.9300 ?
    C11 C12 . 1.379(5) ?
    C11 H11 . 0.9300 ?
    C12 C13 . 1.389(5) ?
    C12 H12 . 0.9300 ?
    C13 H13 . 0.9300 ?
    C14 O1 . 1.431(4) ?
    C14 C15 . 1.517(5) ?
    C14 H14A . 0.9700 ?
    C14 H14B . 0.9700 ?
    C15 C16 . 1.382(5) ?
    C15 C20 . 1.388(5) ?
    C16 C17 . 1.389(5) ?
    C16 H16 . 0.9300 ?
    C17 C18 . 1.395(5) ?
    C17 H17 . 0.9300 ?
    C18 C19 . 1.378(6) ?
    C18 H18 . 0.9300 ?
    C19 C20 . 1.381(5) ?
    C19 H19 . 0.9300 ?
    C20 H20 . 0.9300 ?
    C21 N3 . 1.382(5) ?
    C21 C26 . 1.394(5) ?
    C21 C22 . 1.401(5) ?
    C22 C23 . 1.382(5) ?
    C22 H22 . 0.9300 ?
    C23 C24 . 1.403(6) ?
    C23 H23 . 0.9300 ?
    C24 C25 . 1.385(5) ?
    C24 H24 . 0.9300 ?
    C25 C26 . 1.399(5) ?
    C25 H25 . 0.9300 ?
    C26 N4 . 1.388(4) ?
    C27 N4 . 1.335(4) ?
    C27 N3 . 1.368(4) ?
    C27 C28 . 1.472(5) ?
    C28 C33 . 1.398(5) ?
    C28 C29 . 1.412(5) ?
    C29 O2 . 1.370(4) ?
    C29 C30 . 1.386(5) ?
    C30 C31 . 1.376(5) ?
    C30 H30 . 0.9300 ?
    C31 C32 . 1.381(6) ?
    C31 H31 . 0.9300 ?
    C32 C33 . 1.382(5) ?
    C32 H32 . 0.9300 ?
    C33 H33 . 0.9300 ?
    C34 O2 . 1.447(4) ?
    C34 C35 . 1.514(5) ?
    C34 H34A . 0.9700 ?
    C34 H34B . 0.9700 ?
    C35 C36 . 1.388(5) ?
    C35 C40 . 1.401(5) ?
    C36 C37 . 1.389(6) ?
    C36 H36 . 0.9300 ?
    C37 C38 . 1.387(6) ?
    C37 H37 . 0.9300 ?
    C38 C39 . 1.370(6) ?
    C38 H38 . 0.9300 ?
    C39 C40 . 1.390(6) ?
    C39 H39 . 0.9300 ?
    C40 H40 . 0.9300 ?
    N1 H1 . 0.89(4) ?
    N3 H3A . 0.83(4) ?
loop_
    _geom_angle_atom_site_label_1
    _geom_angle_atom_site_label_2
    _geom_angle_atom_site_label_3
    _geom_angle_site_symmetry_1
    _geom_angle_site_symmetry_3
    _geom_angle
    _geom_angle_publ_flag
    N1 C1 C2 . . 132.0(3) ?
    N1 C1 C6 . . 105.3(3) ?
    C2 C1 C6 . . 122.6(3) ?
    C3 C2 C1 . . 116.4(4) ?
    C3 C2 H2 . . 121.8 ?
    C1 C2 H2 . . 121.8 ?
    C2 C3 C4 . . 121.4(4) ?
    C2 C3 H3 . . 119.3 ?
    C4 C3 H3 . . 119.3 ?
    C5 C4 C3 . . 121.8(3) ?
    C5 C4 H4 . . 119.1 ?
    C3 C4 H4 . . 119.1 ?
    C4 C5 C6 . . 118.1(3) ?
    C4 C5 H5 . . 121.0 ?
    C6 C5 H5 . . 121.0 ?
    N2 C6 C1 . . 109.9(3) ?
    N2 C6 C5 . . 130.5(3) ?
    C1 C6 C5 . . 119.6(3) ?
    N2 C7 N1 . . 112.4(3) ?
    N2 C7 C8 . . 122.6(3) ?
    N1 C7 C8 . . 125.0(3) ?
    C13 C8 C9 . . 118.7(3) ?
    C13 C8 C7 . . 117.8(3) ?
    C9 C8 C7 . . 123.5(3) ?
    O1 C9 C10 . . 123.7(3) ?
    O1 C9 C8 . . 116.3(3) ?
    C10 C9 C8 . . 120.0(3) ?
    C11 C10 C9 . . 119.9(3) ?
    C11 C10 H10 . . 120.1 ?
    C9 C10 H10 . . 120.1 ?
    C12 C11 C10 . . 121.3(3) ?
    C12 C11 H11 . . 119.3 ?
    C10 C11 H11 . . 119.3 ?
    C11 C12 C13 . . 118.8(4) ?
    C11 C12 H12 . . 120.6 ?
    C13 C12 H12 . . 120.6 ?
    C12 C13 C8 . . 121.3(3) ?
    C12 C13 H13 . . 119.4 ?
    C8 C13 H13 . . 119.4 ?
    O1 C14 C15 . . 113.7(3) ?
    O1 C14 H14A . . 108.8 ?
    C15 C14 H14A . . 108.8 ?
    O1 C14 H14B . . 108.8 ?
    C15 C14 H14B . . 108.8 ?
    H14A C14 H14B . . 107.7 ?
    C16 C15 C20 . . 119.5(4) ?
    C16 C15 C14 . . 117.7(3) ?
    C20 C15 C14 . . 122.8(3) ?
    C15 C16 C17 . . 120.5(3) ?
    C15 C16 H16 . . 119.7 ?
    C17 C16 H16 . . 119.7 ?
    C16 C17 C18 . . 120.0(4) ?
    C16 C17 H17 . . 120.0 ?
    C18 C17 H17 . . 120.0 ?
    C19 C18 C17 . . 118.9(4) ?
    C19 C18 H18 . . 120.6 ?
    C17 C18 H18 . . 120.6 ?
    C18 C19 C20 . . 121.3(4) ?
    C18 C19 H19 . . 119.3 ?
    C20 C19 H19 . . 119.3 ?
    C19 C20 C15 . . 119.8(4) ?
    C19 C20 H20 . . 120.1 ?
    C15 C20 H20 . . 120.1 ?
    N3 C21 C26 . . 105.6(3) ?
    N3 C21 C22 . . 131.8(3) ?
    C26 C21 C22 . . 122.5(3) ?
    C23 C22 C21 . . 116.5(3) ?
    C23 C22 H22 . . 121.8 ?
    C21 C22 H22 . . 121.8 ?
    C22 C23 C24 . . 121.7(4) ?
    C22 C23 H23 . . 119.2 ?
    C24 C23 H23 . . 119.2 ?
    C25 C24 C23 . . 121.5(4) ?
    C25 C24 H24 . . 119.2 ?
    C23 C24 H24 . . 119.2 ?
    C24 C25 C26 . . 117.5(3) ?
    C24 C25 H25 . . 121.2 ?
    C26 C25 H25 . . 121.2 ?
    N4 C26 C21 . . 110.2(3) ?
    N4 C26 C25 . . 129.5(3) ?
    C21 C26 C25 . . 120.3(3) ?
    N4 C27 N3 . . 112.3(3) ?
    N4 C27 C28 . . 122.0(3) ?
    N3 C27 C28 . . 125.6(3) ?
    C33 C28 C29 . . 118.6(4) ?
    C33 C28 C27 . . 117.9(3) ?
    C29 C28 C27 . . 123.3(3) ?
    O2 C29 C30 . . 124.4(3) ?
    O2 C29 C28 . . 115.7(3) ?
    C30 C29 C28 . . 119.9(4) ?
    C31 C30 C29 . . 120.2(4) ?
    C31 C30 H30 . . 119.9 ?
    C29 C30 H30 . . 119.9 ?
    C30 C31 C32 . . 120.8(4) ?
    C30 C31 H31 . . 119.6 ?
    C32 C31 H31 . . 119.6 ?
    C31 C32 C33 . . 119.8(4) ?
    C31 C32 H32 . . 120.1 ?
    C33 C32 H32 . . 120.1 ?
    C32 C33 C28 . . 120.7(4) ?
    C32 C33 H33 . . 119.7 ?
    C28 C33 H33 . . 119.7 ?
    O2 C34 C35 . . 113.5(3) ?
    O2 C34 H34A . . 108.9 ?
    C35 C34 H34A . . 108.9 ?
    O2 C34 H34B . . 108.9 ?
    C35 C34 H34B . . 108.9 ?
    H34A C34 H34B . . 107.7 ?
    C36 C35 C40 . . 119.1(4) ?
    C36 C35 C34 . . 122.3(3) ?
    C40 C35 C34 . . 118.6(3) ?
    C35 C36 C37 . . 120.3(4) ?
    C35 C36 H36 . . 119.9 ?
    C37 C36 H36 . . 119.9 ?
    C38 C37 C36 . . 120.4(4) ?
    C38 C37 H37 . . 119.8 ?
    C36 C37 H37 . . 119.8 ?
    C39 C38 C37 . . 119.6(4) ?
    C39 C38 H38 . . 120.2 ?
    C37 C38 H38 . . 120.2 ?
    C38 C39 C40 . . 121.0(4) ?
    C38 C39 H39 . . 119.5 ?
    C40 C39 H39 . . 119.5 ?
    C39 C40 C35 . . 119.7(4) ?
    C39 C40 H40 . . 120.1 ?
    C35 C40 H40 . . 120.1 ?
    C7 N1 C1 . . 107.1(3) ?
    C7 N1 H1 . . 131(2) ?
    C1 N1 H1 . . 121(2) ?
    C7 N2 C6 . . 105.3(3) ?
    C27 N3 C21 . . 107.0(3) ?
    C27 N3 H3A . . 128(3) ?
    C21 N3 H3A . . 125(3) ?
    C27 N4 C26 . . 104.9(3) ?
    C9 O1 C14 . . 119.4(3) ?
    C29 O2 C34 . . 117.9(3) ?
loop_
    _geom_torsion_atom_site_label_1
    _geom_torsion_atom_site_label_2
    _geom_torsion_atom_site_label_3
    _geom_torsion_atom_site_label_4
    _geom_torsion_site_symmetry_1
    _geom_torsion_site_symmetry_2
    _geom_torsion_site_symmetry_3
    _geom_torsion_site_symmetry_4
    _geom_torsion
    _geom_torsion_publ_flag
    N1 C1 C2 C3 . . . . -177.8(4) ?
    C6 C1 C2 C3 . . . . 2.5(5) ?
    C1 C2 C3 C4 . . . . -2.4(5) ?
    C2 C3 C4 C5 . . . . 1.4(6) ?
    C3 C4 C5 C6 . . . . -0.3(5) ?
    N1 C1 C6 N2 . . . . 0.5(4) ?
    C2 C1 C6 N2 . . . . -179.7(3) ?
    N1 C1 C6 C5 . . . . 178.7(3) ?
    C2 C1 C6 C5 . . . . -1.5(5) ?
    C4 C5 C6 N2 . . . . 178.2(4) ?
    C4 C5 C6 C1 . . . . 0.4(5) ?
    N2 C7 C8 C13 . . . . 9.5(5) ?
    N1 C7 C8 C13 . . . . -172.1(3) ?
    N2 C7 C8 C9 . . . . -167.8(3) ?
    N1 C7 C8 C9 . . . . 10.6(5) ?
    C13 C8 C9 O1 . . . . 177.0(3) ?
    C7 C8 C9 O1 . . . . -5.7(5) ?
    C13 C8 C9 C10 . . . . -2.5(5) ?
    C7 C8 C9 C10 . . . . 174.8(3) ?
    O1 C9 C10 C11 . . . . -177.9(3) ?
    C8 C9 C10 C11 . . . . 1.6(5) ?
    C9 C10 C11 C12 . . . . 0.5(6) ?
    C10 C11 C12 C13 . . . . -1.5(6) ?
    C11 C12 C13 C8 . . . . 0.5(6) ?
    C9 C8 C13 C12 . . . . 1.5(5) ?
    C7 C8 C13 C12 . . . . -176.0(3) ?
    O1 C14 C15 C16 . . . . 169.2(3) ?
    O1 C14 C15 C20 . . . . -11.9(5) ?
    C20 C15 C16 C17 . . . . 0.5(5) ?
    C14 C15 C16 C17 . . . . 179.4(3) ?
    C15 C16 C17 C18 . . . . -0.6(5) ?
    C16 C17 C18 C19 . . . . 0.0(5) ?
    C17 C18 C19 C20 . . . . 0.6(6) ?
    C18 C19 C20 C15 . . . . -0.7(5) ?
    C16 C15 C20 C19 . . . . 0.2(5) ?
    C14 C15 C20 C19 . . . . -178.7(3) ?
    N3 C21 C22 C23 . . . . -176.6(4) ?
    C26 C21 C22 C23 . . . . -0.9(5) ?
    C21 C22 C23 C24 . . . . 0.8(6) ?
    C22 C23 C24 C25 . . . . -1.3(6) ?
    C23 C24 C25 C26 . . . . 1.7(5) ?
    N3 C21 C26 N4 . . . . -0.8(4) ?
    C22 C21 C26 N4 . . . . -177.6(3) ?
    N3 C21 C26 C25 . . . . 178.1(3) ?
    C22 C21 C26 C25 . . . . 1.4(5) ?
    C24 C25 C26 N4 . . . . 176.9(3) ?
    C24 C25 C26 C21 . . . . -1.7(5) ?
    N4 C27 C28 C33 . . . . 12.9(5) ?
    N3 C27 C28 C33 . . . . -170.4(3) ?
    N4 C27 C28 C29 . . . . -163.0(3) ?
    N3 C27 C28 C29 . . . . 13.7(5) ?
    C33 C28 C29 O2 . . . . 178.5(3) ?
    C27 C28 C29 O2 . . . . -5.7(5) ?
    C33 C28 C29 C30 . . . . -2.3(5) ?
    C27 C28 C29 C30 . . . . 173.6(3) ?
    O2 C29 C30 C31 . . . . 180.0(4) ?
    C28 C29 C30 C31 . . . . 0.8(5) ?
    C29 C30 C31 C32 . . . . 1.3(6) ?
    C30 C31 C32 C33 . . . . -1.8(6) ?
    C31 C32 C33 C28 . . . . 0.2(6) ?
    C29 C28 C33 C32 . . . . 1.8(5) ?
    C27 C28 C33 C32 . . . . -174.3(3) ?
    O2 C34 C35 C36 . . . . 26.2(5) ?
    O2 C34 C35 C40 . . . . -157.3(3) ?
    C40 C35 C36 C37 . . . . 0.6(6) ?
    C34 C35 C36 C37 . . . . 177.1(4) ?
    C35 C36 C37 C38 . . . . -0.1(6) ?
    C36 C37 C38 C39 . . . . -0.7(6) ?
    C37 C38 C39 C40 . . . . 1.0(6) ?
    C38 C39 C40 C35 . . . . -0.4(6) ?
    C36 C35 C40 C39 . . . . -0.4(5) ?
    C34 C35 C40 C39 . . . . -176.9(3) ?
    N2 C7 N1 C1 . . . . 1.5(4) ?
    C8 C7 N1 C1 . . . . -177.0(3) ?
    C2 C1 N1 C7 . . . . 179.1(4) ?
    C6 C1 N1 C7 . . . . -1.2(4) ?
    N1 C7 N2 C6 . . . . -1.2(4) ?
    C8 C7 N2 C6 . . . . 177.4(3) ?
    C1 C6 N2 C7 . . . . 0.4(4) ?
    C5 C6 N2 C7 . . . . -177.6(4) ?
    N4 C27 N3 C21 . . . . 0.1(4) ?
    C28 C27 N3 C21 . . . . -176.8(3) ?
    C26 C21 N3 C27 . . . . 0.4(4) ?
    C22 C21 N3 C27 . . . . 176.7(4) ?
    N3 C27 N4 C26 . . . . -0.6(4) ?
    C28 C27 N4 C26 . . . . 176.5(3) ?
    C21 C26 N4 C27 . . . . 0.9(4) ?
    C25 C26 N4 C27 . . . . -177.9(4) ?
    C10 C9 O1 C14 . . . . -1.1(5) ?
    C8 C9 O1 C14 . . . . 179.4(3) ?
    C15 C14 O1 C9 . . . . -78.0(4) ?
    C30 C29 O2 C34 . . . . -5.5(5) ?
    C28 C29 O2 C34 . . . . 173.7(3) ?
    C35 C34 O2 C29 . . . . 80.6(4) ?
loop_
    _geom_hbond_atom_site_label_D
    _geom_hbond_atom_site_label_H
    _geom_hbond_atom_site_label_A
    _geom_hbond_site_symmetry_A
    _geom_hbond_distance_DH
    _geom_hbond_distance_HA
    _geom_hbond_distance_DA
    _geom_hbond_angle_DHA
    N1 H1 O1 . 0.89(4) 2.20(3) 2.667(4) 112(3)
    N1 H1 N4 2_464 0.89(4) 2.18(3) 3.008(4) 154(3)
    N3 H3A O2 . 0.83(4) 2.20(5) 2.670(4) 117(4)
    N3 H3A N2 4_555 0.83(4) 2.18(5) 2.918(4) 148(4)
    C14 H14A Cg1 2_464 0.97 2.88 3.736(4) 148
    C14 H14B Cg4 1_454 0.97 2.92 3.721(4) 141
    Cg3 . Cg2 2_464 . . 3.859(2) .
data_global
_journal_date_recd_electronic     2008-02-08
_journal_date_accepted     2008-02-14
_journal_name_full     'Acta Crystallographica, Section E'
_journal_year     2008
_journal_volume     64
_journal_issue      3
_journal_page_first     o608
_journal_page_last     o608
_journal_paper_category     QO
_journal_coeditor_code     SJ2464
_publ_contact_author_name     'Hugo Tlahuext'
_publ_contact_author_address
;
Centro de Investigaciones Quimicas
Universidad Autonoma del Estado de Morelos
Avenida Universidad 1001 Col.
Chamilpa
CP 62100
Cuernavaca Mor.
Mexico
;
_publ_contact_author_email     tlahuext@ciq.uaem.mx
_publ_contact_author_fax     '52(777) 3297997'
_publ_contact_author_phone     '52(777) 3297997'
_publ_section_title
;
2-(2-Benzyloxyphenyl)-1<i>H</i>-benzimidazole
;
loop_
    _publ_author_name
    _publ_author_address
    'Navarrete-V\'azquez, Gabriel'
;
Facultad de Farmacia
Universidad Aut\'onoma del Estado de Morelos
Avenida Universidad 1001 Col.
Chamilpa
CP 62100
Cuernavaca Mor.
Mexico
;
    'Moreno-Diaz, Hermenegilda'
;
Facultad de Farmacia
Universidad Aut\'onoma del Estado de Morelos
Avenida Universidad 1001 Col.
Chamilpa
CP 62100
Cuernavaca Mor.
Mexico
;
    'Estrada-Soto, Samuel'
;
Facultad de Farmacia
Universidad Aut\'onoma del Estado de Morelos
Avenida Universidad 1001 Col.
Chamilpa
CP 62100
Cuernavaca Mor.
Mexico
;
    'Tlahuext, Hugo'
;
Centro de Investigaciones Qu\'imicas
Universidad Aut\'onoma del Estado de Morelos
Avenida Universidad 1001 Col.
Chamilpa
CP 62100
Cuernavaca Mor.
Mexico
;
