# Supplementary material for: 2-(2-Benzyl­oxyphen­yl)-1H-benzimid­azole
Source: Acta Crystallogr Sect E Struct Rep Online. 2008 Feb 20;64(Pt 3):o608. doi: 10.1107/S1600536808004510 (PMC2960883; doi:10.1107/S1600536808004510)
Supplement: Supplementary file 2 [file e-64-0o608-Isup2.hkl]

# 
# h,k,l, Fc-squared, Fo-squared, sigma(Fo-squared) and status flag 
# 
data_I
_shelx_title ' sad in Cc' 
_shelx_refln_list_code          4 
_shelx_F_calc_maximum      347.63 
_exptl_crystal_F_000      1264.00 
_reflns_d_resolution_high  0.8347 
 
loop_ 
 _symmetry_equiv_pos_as_xyz 
 'x, y, z' 
 'x, -y, z+1/2' 
 'x+1/2, y+1/2, z' 
 'x+1/2, -y+1/2, z+1/2' 
 
_cell_length_a    11.5256 
_cell_length_b    17.2099 
_cell_length_c    15.8660 
_cell_angle_alpha  90.000 
_cell_angle_beta   90.524 
_cell_angle_gamma  90.000 
 
_shelx_F_squared_multiplier     1.000 
 
loop_ 
 _refln_index_h 
 _refln_index_k 
 _refln_index_l 
 _refln_F_squared_calc 
 _refln_F_squared_meas 
 _refln_F_squared_sigma 
 _refln_observed_status 
   2   0   0     4628.99     4721.24     64.87 o 
   4   0   0      839.70      861.62     41.75 o 
   6   0   0      952.72      993.04     42.52 o 
   8   0   0       31.13       44.20     16.02 o 
  10   0   0      533.93      561.11    138.79 o 
  12   0   0      932.97      838.69    175.57 o 
   1   1   0     1757.85     1743.69     91.34 o 
   3   1   0     4905.52     5165.83     63.59 o 
   5   1   0     1828.47     1837.60     43.74 o 
   7   1   0      586.08      586.86     27.89 o 
   9   1   0       22.91       37.06     10.82 o 
  11   1   0     1261.87     1169.62    125.01 o 
  13   1   0      188.63      213.71     45.60 o 
   0   2   0       56.84       59.31      8.30 o 
   2   2   0      435.97      447.85     18.32 o 
   4   2   0      566.74      558.45     21.06 o 
   6   2   0     1801.40     1959.57     48.73 o 
   8   2   0      492.02      494.02     37.40 o 
  10   2   0      136.93      102.93     33.90 o 
  12   2   0     1967.07     2112.19    159.21 o 
   1   3   0    23291.21    23913.74    201.68 o 
   3   3   0     5754.78     5832.83     81.42 o 
   5   3   0     4292.42     4458.32     73.28 o 
   7   3   0      756.40      713.30     29.93 o 
   9   3   0      220.92      274.98     43.52 o 
  11   3   0      769.77      806.99    120.76 o 
  13   3   0      540.61      631.54    100.22 o 
   0   4   0      342.12      315.55     29.66 o 
   4   4   0      229.88      269.07     21.02 o 
   6   4   0      415.89      428.65     22.99 o 
   8   4   0     1741.41     1792.23     71.13 o 
  10   4   0      893.45      927.62     75.70 o 
  12   4   0      458.61      512.54     82.47 o 
   1   5   0      861.55      807.24     40.52 o 
   3   5   0      713.51      658.38     68.80 o 
   5   5   0     1533.51     1562.25     55.48 o 
   7   5   0      530.98      511.77     45.38 o 
   9   5   0     1272.21     1229.19    119.22 o 
  11   5   0     1453.83     1307.34    128.16 o 
  13   5   0       39.14       62.99     24.91 o 
   0   6   0      252.86      260.98     33.22 o 
   2   6   0     1918.33     1865.48     55.29 o 
   4   6   0     2010.50     2190.04     77.20 o 
   6   6   0     1833.33     1916.99     68.46 o 
   8   6   0      441.33      422.68     45.29 o 
  10   6   0      401.03      401.53     80.10 o 
  12   6   0      245.48      251.07     47.87 o 
   1   7   0      487.65      494.95     36.04 o 
   3   7   0     3058.93     3147.48     80.83 o 
   5   7   0     2000.69     2284.81     91.34 o 
   7   7   0       43.59       28.82     14.83 o 
   9   7   0     2066.28     2033.76    140.41 o 
  11   7   0      536.94      662.36    108.51 o 
   0   8   0    12999.44    14548.42    345.20 o 
   2   8   0     2581.19     2679.22     76.74 o 
   4   8   0      168.75      211.12     21.97 o 
   6   8   0       70.29       68.05     12.33 o 
   8   8   0      933.68     1027.77     94.21 o 
  10   8   0      106.19      126.17     30.78 o 
  12   8   0      277.72      364.17     68.80 o 
   1   9   0      516.28      593.59     79.48 o 
   3   9   0      739.88      794.46     43.36 o 
   5   9   0      262.46      294.84     28.85 o 
   7   9   0      300.17      352.31     64.62 o 
   9   9   0      234.33      261.73     56.58 o 
  11   9   0      383.30      459.05     90.75 o 
   0  10   0      230.69      279.96     60.50 o 
   2  10   0     1564.77     1765.43     68.50 o 
   4  10   0     1453.31     1465.51     63.57 o 
   6  10   0     1994.54     1983.18    114.86 o 
   8  10   0      352.76      366.06     70.70 o 
  10  10   0       86.56      120.70     39.74 o 
  12  10   0        3.79       16.75     27.88 o 
   1  11   0       54.30       60.76     14.17 o 
   3  11   0      446.64      479.54     40.41 o 
   5  11   0     2807.25     2731.62     94.76 o 
   7  11   0      180.20      172.09     41.46 o 
   9  11   0      131.05      138.78     27.63 o 
  11  11   0       41.44      106.48     29.06 o 
   0  12   0     1005.39     1037.99    100.83 o 
   2  12   0      858.63      756.57     61.08 o 
   4  12   0     3450.48     3501.47    127.41 o 
   6  12   0      207.63      277.91     54.71 o 
   8  12   0      429.95      496.39     79.04 o 
  10  12   0      263.43      314.66     58.26 o 
   1  13   0      122.40      151.93     26.19 o 
   3  13   0     4519.36     4132.67    124.69 o 
   5  13   0      773.14      810.44     51.35 o 
   7  13   0      177.40      166.42     41.01 o 
   9  13   0      784.96      779.29     82.07 o 
   0  14   0      659.49      669.33     59.10 o 
   2  14   0       35.04       36.22     10.62 o 
   4  14   0      150.04      133.63     25.60 o 
   6  14   0      632.96      680.96     74.72 o 
   8  14   0     1001.84      901.66     91.79 o 
  10  14   0      361.82      377.68     62.27 o 
   1  15   0     2160.95     2148.08     93.61 o 
   3  15   0      448.43      447.48     51.29 o 
   5  15   0     1567.27     1552.28    108.08 o 
   7  15   0      661.23      613.19     70.76 o 
   9  15   0      589.30      683.36    142.35 o 
   0  16   0     1175.64     1012.79     77.96 o 
   2  16   0      232.83      260.04     35.91 o 
   4  16   0     1061.18     1055.50     61.78 o 
   6  16   0       96.55      117.45     32.03 o 
   8  16   0      439.78      513.49     53.26 o 
   1  17   0      433.74      456.56     46.77 o 
   3  17   0      107.64      135.74     18.15 o 
   5  17   0       56.00       92.49     21.52 o 
   7  17   0      176.28      170.82     43.89 o 
   0  18   0      137.95      164.49     33.13 o 
   2  18   0      719.88      676.21     43.71 o 
   4  18   0      118.56      180.25     40.53 o 
   6  18   0      328.32      466.20     97.27 o 
   1  19   0      299.32      271.12     28.76 o 
   3  19   0      728.66      807.18     55.44 o 
   5  19   0      318.17      221.83     56.94 o 
   0  20   0        8.66       48.64     20.17 o 
   2  20   0      326.00      318.63     38.60 o 
 -13   1   1     1215.83     1149.17    124.31 o 
 -11   1   1      554.39      633.77    105.20 o 
  -9   1   1      370.33      423.03     43.05 o 
  -7   1   1     3965.67     4208.24     84.27 o 
  -5   1   1      199.31      199.26     11.98 o 
  -3   1   1     1829.44     1773.40     31.35 o 
  -1   1   1     3884.61     3757.21     57.31 o 
   1   1   1     6757.01     7049.29     67.82 o 
   3   1   1    15232.82    15549.87    181.10 o 
   5   1   1      228.74      261.32     22.63 o 
   7   1   1     1613.09     1691.28     64.96 o 
   9   1   1      383.20      416.55     36.29 o 
  11   1   1     1583.37     1578.96    131.78 o 
  13   1   1      308.45      262.75    107.95 o 
 -12   2   1      692.87      746.75    109.12 o 
 -10   2   1     2715.76     2365.27    173.20 o 
  -8   2   1     1707.83     1643.79     63.79 o 
  -6   2   1        5.80       25.64      5.12 o 
  -4   2   1      361.02      342.30     15.60 o 
  -2   2   1     8522.94     8210.20    107.58 o 
   0   2   1      893.81      885.78     22.84 o 
   2   2   1    19051.55    19576.10    194.60 o 
   4   2   1     4967.17     4834.63     67.66 o 
   6   2   1     1747.75     1846.87     43.70 o 
   8   2   1       47.00       71.01     16.75 o 
  10   2   1     2277.69     2120.62    106.18 o 
  12   2   1      967.97     1083.29    103.37 o 
 -13   3   1       31.20       84.32     27.02 o 
 -11   3   1     1068.86     1062.22    117.81 o 
  -9   3   1      199.61      192.16     36.16 o 
  -7   3   1      296.77      310.96     19.83 o 
  -5   3   1     3374.75     3791.36     76.96 o 
  -3   3   1      280.34      286.75     21.69 o 
   1   3   1    56278.78    58170.16    524.91 o 
   3   3   1     2540.53     2653.30     48.12 o 
   5   3   1     4090.45     4279.86     76.89 o 
   7   3   1      895.76      924.51     47.98 o 
   9   3   1      421.54      451.88     38.06 o 
  11   3   1      810.07      814.93    120.57 o 
  13   3   1       12.74       14.32     32.03 o 
 -12   4   1       52.74       89.81     27.43 o 
 -10   4   1       73.81       70.90     32.42 o 
  -8   4   1      609.29      657.40     52.02 o 
  -6   4   1     5478.18     5603.96    103.75 o 
  -4   4   1     6184.23     6117.81    158.31 o 
  -2   4   1     1479.15     1388.79     42.62 o 
   0   4   1      904.90     1038.55     32.18 o 
   2   4   1      907.63      795.53     42.06 o 
   4   4   1       89.40       82.99      8.31 o 
   6   4   1     2955.14     3208.73     70.12 o 
   8   4   1      126.17      166.84     27.09 o 
  10   4   1       66.74       70.83     18.54 o 
  12   4   1      328.18      349.62     66.34 o 
 -13   5   1      272.51      268.23     48.26 o 
 -11   5   1      299.29      292.67     65.87 o 
  -9   5   1      231.40      184.02     51.01 o 
  -7   5   1      531.36      517.28     30.83 o 
  -5   5   1     1961.59     1825.08     66.22 o 
  -3   5   1     2580.51     2678.38     70.94 o 
  -1   5   1     3498.15     3186.05    174.82 o 
   1   5   1      674.35      557.50     32.49 o 
   3   5   1     3659.92     3634.56     76.46 o 
   5   5   1     1005.80     1047.87     37.03 o 
   7   5   1      118.98      177.09     27.32 o 
   9   5   1     1656.33     1570.01     72.08 o 
  11   5   1      321.11      378.20     73.96 o 
  13   5   1      329.65      480.11     79.55 o 
 -12   6   1     1529.92     1421.71    124.51 o 
 -10   6   1      126.21      151.65     38.34 o 
  -8   6   1      662.30      616.62     93.06 o 
  -6   6   1      873.60      903.35     48.19 o 
  -4   6   1      822.68      770.06     40.07 o 
  -2   6   1     1146.51     1195.12     54.12 o 
   0   6   1     1799.74     1721.56     64.68 o 
   2   6   1     8493.60     9095.90    170.91 o 
   4   6   1     3885.60     4295.09     92.25 o 
   6   6   1      636.62      706.49     85.68 o 
   8   6   1      445.04      477.85     48.01 o 
  10   6   1      392.42      494.21     85.80 o 
  12   6   1      718.99      845.62     93.60 o 
 -11   7   1      434.89      453.33     84.88 o 
  -9   7   1     1747.79     1568.14    123.73 o 
  -7   7   1      670.62      632.93     87.88 o 
  -5   7   1     1929.74     1951.35     78.27 o 
  -3   7   1      425.82      436.57     28.23 o 
  -1   7   1      580.54      574.13     31.09 o 
   1   7   1     2152.25     2308.43     81.58 o 
   3   7   1     1394.09     1339.20     49.32 o 
   5   7   1      169.51      174.32     40.25 o 
   7   7   1      524.59      331.88    168.45 o 
   9   7   1       18.74       22.89     53.38 o 
  11   7   1       56.64       65.70     54.57 o 
 -12   8   1      203.82      283.38     50.25 o 
 -10   8   1      451.31      437.01     81.63 o 
  -8   8   1      960.80      884.96     96.68 o 
  -6   8   1      911.15      981.14     52.76 o 
  -4   8   1     2405.48     2429.41     79.29 o 
  -2   8   1     2096.67     2118.63    115.77 o 
   0   8   1     5199.43     5632.97    113.36 o 
   2   8   1     3876.01     4000.07    144.72 o 
   4   8   1       26.15       22.05      7.91 o 
   6   8   1      406.85      485.11     70.01 o 
   8   8   1     1511.77     1289.48    158.96 o 
  10   8   1      846.15      929.21     99.95 o 
  12   8   1      466.40      478.30     75.49 o 
 -11   9   1      190.01      217.14     58.13 o 
  -9   9   1      103.94       93.03     28.31 o 
  -7   9   1       67.40       52.35     22.96 o 
  -5   9   1      159.43      148.84     24.26 o 
  -3   9   1      257.37      311.07     30.27 o 
  -1   9   1     5180.86     5442.23    118.36 o 
   1   9   1       93.82      115.68     24.76 o 
   3   9   1     2483.20     2574.52     78.91 o 
   5   9   1     1097.27     1140.03     56.49 o 
   7   9   1      996.47      931.86     81.78 o 
   9   9   1     1634.56     1377.26    173.20 o 
  11   9   1       40.07       95.24     49.23 o 
 -12  10   1      155.54      185.64     30.89 o 
 -10  10   1      226.67      305.15     58.92 o 
  -8  10   1      439.39      427.66     74.28 o 
  -6  10   1      379.74      427.74     37.78 o 
  -4  10   1      947.34      957.19     51.43 o 
  -2  10   1      811.05      911.72     63.29 o 
   0  10   1      482.17      523.31     35.24 o 
   2  10   1      111.95      122.19     29.32 o 
   4  10   1      512.73      490.08     35.97 o 
   6  10   1      659.68      662.93     67.71 o 
   8  10   1        9.54       27.55     14.82 o 
  10  10   1     1170.82      812.16    244.37 o 
  12  10   1      110.09      191.55     37.96 o 
 -11  11   1       20.10       18.25     52.20 o 
  -9  11   1      693.39      749.88     84.24 o 
  -7  11   1     2009.31     2063.96    126.83 o 
  -5  11   1     2747.88     2686.73     96.51 o 
  -3  11   1     1801.25     1918.05     92.51 o 
  -1  11   1     1156.33     1116.74     56.67 o 
   1  11   1       42.38       70.87     19.59 o 
   3  11   1     1132.76     1180.72     57.54 o 
   5  11   1       90.76       95.23     18.06 o 
   7  11   1     1694.83     1716.03    112.04 o 
   9  11   1      281.82      354.05     62.39 o 
  11  11   1      300.25      239.89     44.71 o 
 -10  12   1      495.83      590.36     90.12 o 
  -8  12   1      642.23      693.00    113.88 o 
  -6  12   1      487.19      569.92     80.06 o 
  -4  12   1     1711.44     1582.74     73.33 o 
  -2  12   1      440.00      450.83     41.38 o 
   0  12   1       97.76       76.85     27.18 o 
   2  12   1      230.44      291.51     37.18 o 
   4  12   1      301.07      285.96     35.88 o 
   6  12   1     3261.30     3089.84    149.92 o 
   8  12   1      373.68      364.11     70.58 o 
  10  12   1      175.29      151.84     31.00 o 
  -9  13   1      340.52      419.00     67.94 o 
  -7  13   1     1326.88     1367.68    103.70 o 
  -5  13   1      989.38     1019.76     59.96 o 
  -3  13   1      167.32      160.03     27.99 o 
  -1  13   1     1031.42     1006.20     58.16 o 
   1  13   1      159.61      183.30     31.51 o 
   3  13   1      749.01      684.07     46.08 o 
   5  13   1     3465.71     3204.96    150.48 o 
   7  13   1       13.88       26.44     14.52 o 
   9  13   1       69.43      114.08     25.00 o 
 -10  14   1      335.28      380.23     59.76 o 
  -8  14   1      743.64      745.84    112.10 o 
  -6  14   1      364.72      384.10     65.17 o 
  -4  14   1      101.53      126.94     22.81 o 
  -2  14   1     1628.71     1569.40     77.13 o 
   0  14   1      134.54      120.14     23.00 o 
   2  14   1      374.80      359.67     43.89 o 
   4  14   1      499.10      564.34     44.83 o 
   6  14   1      636.02      625.11     71.52 o 
   8  14   1       56.84       43.50     18.47 o 
  10  14   1      454.99      616.86    130.49 o 
  -9  15   1      173.49      221.35     53.38 o 
  -7  15   1      357.70      368.37     60.71 o 
  -5  15   1     1251.80     1281.10     72.68 o 
  -3  15   1      191.85      208.13     32.61 o 
  -1  15   1     1786.78     1644.60     81.78 o 
   1  15   1     1916.70     1868.65     74.77 o 
   3  15   1      974.95      981.56     59.93 o 
   5  15   1      170.87      152.27     34.68 o 
   7  15   1      899.63      854.41     80.30 o 
   9  15   1       92.26      126.93     47.45 o 
  -8  16   1      365.30      459.93     71.69 o 
  -6  16   1       83.07       93.80     33.43 o 
  -4  16   1       37.25       62.03     12.20 o 
  -2  16   1     1427.27     1514.25     80.22 o 
   0  16   1      610.42      656.76     52.99 o 
   2  16   1       18.74       18.34      9.03 o 
   4  16   1      318.84      322.16     39.21 o 
   6  16   1       69.10       15.42     28.47 o 
   8  16   1       52.95       65.24     39.15 o 
  -7  17   1        5.32      -12.64     17.94 o 
  -5  17   1      337.14      389.09     62.14 o 
  -3  17   1     2713.67     2325.89    277.74 o 
  -1  17   1      441.82      470.08     55.02 o 
   1  17   1       60.31       94.32     16.75 o 
   3  17   1     1131.63     1088.29     57.67 o 
   5  17   1      245.03      247.93     72.36 o 
   7  17   1      137.51      125.74     52.20 o 
  -6  18   1      378.47      417.05     60.12 o 
  -4  18   1       81.84      111.96     18.95 o 
  -2  18   1      269.19      310.50     38.70 o 
   0  18   1       31.64       52.87     11.19 o 
   2  18   1       52.79       61.85     12.50 o 
   4  18   1      162.59      190.87     58.72 o 
   6  18   1      171.16      233.11     48.64 o 
  -5  19   1       50.71       60.04     18.81 o 
  -3  19   1       69.16       41.77     24.27 o 
  -1  19   1       96.71      103.20     16.81 o 
   1  19   1       16.61       46.65     12.67 o 
   3  19   1      122.54      106.50     18.79 o 
   5  19   1      233.56      266.89     51.60 o 
  -2  20   1      219.05      300.08     48.10 o 
   0  20   1      297.65      333.34     39.94 o 
   2  20   1      272.64      347.58     41.40 o 
 -12   0   2      441.15      328.60     83.04 o 
 -10   0   2      256.27      288.26     92.53 o 
  -8   0   2     2275.28     2308.63    135.85 o 
  -6   0   2     2513.64     2724.03    112.20 o 
  -4   0   2     3148.74     3469.86     99.54 o 
   0   0   2    26855.47    26830.08    382.73 o 
   2   0   2   103049.40   106153.71   1386.77 o 
   4   0   2      551.74      477.39     37.99 o 
   6   0   2     1809.56     1778.03     91.49 o 
   8   0   2     1379.59     1426.26    136.42 o 
  10   0   2      492.22      507.62     61.02 o 
  12   0   2      241.68      368.93     93.72 o 
 -13   1   2      375.74      400.96     86.60 o 
 -11   1   2      191.14      230.62     53.87 o 
  -9   1   2      261.96      341.85     74.53 o 
  -7   1   2     1151.67     1208.75     36.27 o 
  -5   1   2     2582.30     2596.75     52.61 o 
  -3   1   2     9272.77     9497.79    120.81 o 
  -1   1   2     8412.43     8706.76     88.22 o 
   1   1   2     4588.42     4599.06     70.89 o 
   3   1   2    42000.49    42995.22    443.47 o 
   5   1   2      678.84      637.71     34.75 o 
   7   1   2     1372.69     1295.65     58.11 o 
   9   1   2      702.54      740.39     51.98 o 
  11   1   2      270.31      349.57     74.20 o 
  13   1   2      454.20      477.44     80.94 o 
 -12   2   2      596.20      651.75    109.95 o 
 -10   2   2      350.97      406.63     82.62 o 
  -8   2   2      826.75      820.86     41.97 o 
  -6   2   2      500.85      495.47     24.69 o 
  -4   2   2     1293.45     1190.54     32.43 o 
  -2   2   2    32722.80    32606.66    579.69 o 
   0   2   2    15331.54    15052.04    291.06 o 
   2   2   2    31885.13    32801.94    242.42 o 
   4   2   2     7324.51     7316.38    117.71 o 
   6   2   2     4242.47     4203.96    167.85 o 
   8   2   2      216.22      205.64     31.40 o 
  10   2   2     1636.80     1466.35     71.64 o 
  12   2   2       35.39       90.16     27.93 o 
 -13   3   2       11.30       19.31     23.90 o 
 -11   3   2     1671.70     1607.67    133.70 o 
  -9   3   2      188.81      218.92     58.08 o 
  -7   3   2      775.03      770.76     40.58 o 
  -5   3   2     1314.04     1405.46     40.24 o 
  -3   3   2     1767.79     1674.97     47.44 o 
  -1   3   2      237.90      234.94     12.86 o 
   1   3   2     6856.77     6922.58     76.77 o 
   3   3   2    14952.05    15618.03    290.34 o 
   5   3   2     2592.81     2656.28     74.94 o 
   7   3   2       15.36       29.91     10.24 o 
   9   3   2     1723.49     1593.52     97.60 o 
  11   3   2      451.38      514.46     55.98 o 
  13   3   2      201.59      278.59     52.37 o 
 -12   4   2      350.87      380.88     66.96 o 
 -10   4   2      938.34      899.02    142.95 o 
  -8   4   2      936.17     1066.81    104.60 o 
  -6   4   2      748.47      708.91     34.23 o 
  -4   4   2     1282.04     1302.51     53.37 o 
  -2   4   2     2407.44     2067.99    157.62 o 
   0   4   2     6923.77     6829.21    173.11 o 
   2   4   2     5339.37     5253.19    143.35 o 
   4   4   2     1548.16     1536.01     40.86 o 
   6   4   2      555.65      574.64     37.71 o 
   8   4   2      382.94      404.02     39.59 o 
  10   4   2      825.77      806.37     55.90 o 
  12   4   2      313.92      395.27     74.43 o 
 -13   5   2      308.02      356.44     62.14 o 
 -11   5   2      184.23      176.83     44.03 o 
  -9   5   2     1438.12     1407.51    163.71 o 
  -7   5   2     2083.52     2089.84     65.39 o 
  -5   5   2      512.53      594.05     40.11 o 
  -3   5   2      269.15      262.92     23.25 o 
  -1   5   2      549.57      539.85     26.83 o 
   1   5   2     7870.96     8125.08    113.21 o 
   3   5   2      305.69      323.82     26.49 o 
   5   5   2      671.03      709.67     27.20 o 
   7   5   2      436.25      530.32     41.23 o 
   9   5   2      619.24      573.65     46.10 o 
  11   5   2      629.22      629.35     63.68 o 
  13   5   2        2.31       54.67     23.09 o 
 -12   6   2      151.75      213.47     45.09 o 
 -10   6   2      137.41      210.30     50.99 o 
  -8   6   2       16.59       30.66     23.63 o 
  -6   6   2     5286.21     5285.65    133.79 o 
  -4   6   2      851.03      887.10     45.30 o 
   0   6   2     2172.59     2088.43     57.86 o 
   2   6   2      382.02      370.25     28.47 o 
   4   6   2     5352.74     5667.79    105.25 o 
   6   6   2     1121.85     1077.02     63.35 o 
   8   6   2       19.15       30.44     14.10 o 
  10   6   2     1056.07      987.99    123.82 o 
  12   6   2      349.83      381.86     66.37 o 
 -11   7   2     2973.47     2863.79    184.33 o 
  -9   7   2      593.85      540.81     91.13 o 
  -7   7   2      315.38      338.74     33.83 o 
  -5   7   2     1982.55     2142.73     79.14 o 
  -3   7   2     4157.83     4490.31    104.22 o 
  -1   7   2     1571.99     1561.20     54.85 o 
   1   7   2      569.26      599.66     31.83 o 
   3   7   2     2320.58     2688.50     95.57 o 
   5   7   2      241.30      254.90     21.11 o 
   7   7   2      754.80      704.29     76.36 o 
   9   7   2      525.28      562.52     54.35 o 
  11   7   2       74.35      259.79     81.85 o 
 -12   8   2      196.08      143.84     38.55 o 
 -10   8   2      176.90      147.88     43.57 o 
  -8   8   2       45.27       56.72     21.80 o 
  -6   8   2      901.67      744.30     49.81 o 
  -4   8   2      474.75      560.82     38.83 o 
  -2   8   2     3336.96     3752.98    122.87 o 
   0   8   2      822.64      893.16     42.36 o 
   2   8   2     2177.95     2338.11     89.19 o 
   4   8   2      637.39      623.84     34.37 o 
   6   8   2      354.33      383.85     60.93 o 
   8   8   2       30.80       56.81     22.23 o 
  10   8   2       25.00       35.88     18.31 o 
  12   8   2      122.98      105.72     23.34 o 
 -11   9   2     1178.87     1040.27    114.78 o 
  -9   9   2       60.89       72.59     25.00 o 
  -7   9   2      206.14      232.07     50.73 o 
  -5   9   2      528.14      606.80     42.85 o 
  -3   9   2      112.54      129.75     21.30 o 
  -1   9   2     4158.50     4364.30    106.44 o 
   1   9   2     4216.71     4478.76    106.88 o 
   3   9   2      710.04      815.38     55.58 o 
   5   9   2      315.12      318.00     26.31 o 
   7   9   2      717.52      759.75     78.59 o 
   9   9   2      718.37      751.92     62.03 o 
  11   9   2      281.14      276.53     51.85 o 
 -12  10   2      138.07      199.79     87.19 o 
 -10  10   2     1367.28     1287.07    138.79 o 
  -8  10   2      412.79      522.24     67.51 o 
  -6  10   2      122.74      135.02     24.07 o 
  -4  10   2      299.48      297.25     36.62 o 
  -2  10   2     2878.28     3041.98     93.79 o 
   0  10   2      201.84      221.46     29.34 o 
   2  10   2      902.94      902.16     59.54 o 
   4  10   2        9.63       14.16      6.13 o 
   6  10   2       33.90       55.05     17.56 o 
   8  10   2      890.80      856.24     88.21 o 
  10  10   2       72.15      107.87     25.50 o 
 -11  11   2       96.78      172.92     33.05 o 
  -9  11   2      151.23      153.04     35.89 o 
  -7  11   2      442.88      539.17     80.92 o 
  -5  11   2       84.76      119.51     21.51 o 
  -3  11   2      227.56      320.66     39.95 o 
  -1  11   2     1162.86     1134.15     57.57 o 
   1  11   2     1739.01     1665.52     69.92 o 
   3  11   2     1588.69     1415.95    113.63 o 
   5  11   2      739.73      722.61     43.37 o 
   7  11   2     1884.98     1856.35    114.39 o 
   9  11   2      146.10      173.31     47.45 o 
  11  11   2        2.14       37.18     43.30 o 
 -10  12   2       33.45       78.35     26.33 o 
  -8  12   2      267.45      292.35     57.54 o 
  -6  12   2      332.16      358.82     37.05 o 
  -4  12   2      128.05      165.17     26.40 o 
  -2  12   2      672.15      572.81     41.54 o 
   0  12   2     2148.75     2255.78     86.41 o 
   2  12   2      373.01      401.09     40.25 o 
   4  12   2      961.62      926.56     52.11 o 
   6  12   2     1473.52     1340.39     92.63 o 
   8  12   2     1188.80     1133.82     91.11 o 
  10  12   2       69.63       47.45     40.33 o 
  -9  13   2      585.26      698.13    101.02 o 
  -7  13   2      737.74      791.68     85.16 o 
  -5  13   2     2507.18     2339.23     97.13 o 
  -3  13   2     1837.21     1717.66    103.57 o 
  -1  13   2      306.41      371.13     44.75 o 
   1  13   2      104.83      139.43     24.99 o 
   3  13   2      371.74      420.43     35.50 o 
   5  13   2       53.71       71.44     22.80 o 
   7  13   2       40.05       27.07     12.93 o 
   9  13   2       36.47       40.33     29.66 o 
 -10  14   2        3.77       -1.33     20.17 o 
  -8  14   2       32.46       48.47     17.90 o 
  -6  14   2     1047.85     1090.53     90.78 o 
  -4  14   2      665.24      677.98     48.63 o 
  -2  14   2     3162.04     2919.69    108.82 o 
   0  14   2      393.87      361.64     45.22 o 
   2  14   2      907.38      933.40     58.72 o 
   4  14   2      806.01      811.66     51.05 o 
   6  14   2      321.98      392.96     49.31 o 
   8  14   2      173.70       68.80     37.96 o 
  10  14   2      352.04      462.65    110.32 o 
  -9  15   2      301.17      337.49     53.83 o 
  -7  15   2      189.35      228.44     41.71 o 
  -5  15   2      452.84      538.78     49.25 o 
  -1  15   2      107.97      101.86     21.60 o 
   1  15   2      610.77      668.93     52.65 o 
   3  15   2     1299.61     1229.16     58.42 o 
   5  15   2      389.20      354.45     62.09 o 
   7  15   2      531.32      499.42    117.44 o 
   9  15   2      118.95      160.15     51.01 o 
  -8  16   2      345.10      433.14     68.05 o 
  -6  16   2      155.01      187.03     41.32 o 
  -4  16   2       85.60       92.96     19.11 o 
  -2  16   2     1273.55     1291.23     73.26 o 
   0  16   2      968.91      806.84     56.73 o 
   2  16   2      702.29      665.39     57.04 o 
   4  16   2      477.33      615.96     87.49 o 
   6  16   2       55.49       65.54     19.92 o 
   8  16   2       78.26       89.75     35.59 o 
  -7  17   2       79.71      106.02     25.96 o 
  -5  17   2      210.57      195.35     29.83 o 
  -3  17   2       45.98       45.16     11.84 o 
  -1  17   2     2872.59     2523.65    109.70 o 
   1  17   2       28.70       51.92     12.41 o 
   3  17   2      977.86      917.58     59.87 o 
   5  17   2      746.77      755.76     99.14 o 
   7  17   2      224.70      250.30     49.82 o 
  -6  18   2        0.04       34.53     18.53 o 
  -4  18   2      241.63      247.24     32.35 o 
  -2  18   2      159.14      217.32     37.50 o 
   0  18   2      187.37      228.50     42.68 o 
   2  18   2      200.23      187.77     27.62 o 
   4  18   2      171.37      230.69     48.73 o 
   6  18   2       91.92      121.66     23.81 o 
  -5  19   2        3.41       15.42     23.73 o 
  -3  19   2      155.25      297.40     44.43 o 
  -1  19   2      468.61      442.56     61.61 o 
   1  19   2      258.09      258.27     34.59 o 
   3  19   2      123.33      187.78     20.33 o 
   5  19   2      496.78      592.98     66.47 o 
  -2  20   2      429.72      500.27     88.38 o 
   0  20   2      168.00      168.81     20.30 o 
   2  20   2       90.40       99.07     29.49 o 
 -13   1   3     1756.32     1628.46    139.05 o 
 -11   1   3      405.13      530.80     95.91 o 
  -9   1   3      989.66     1100.04     68.56 o 
  -7   1   3     1822.98     1764.21     49.39 o 
  -5   1   3     3342.88     3177.28     78.18 o 
  -3   1   3     2312.10     2144.66     66.15 o 
  -1   1   3    25900.16    26161.71    198.44 o 
   1   1   3     8557.08     8697.14     88.20 o 
   3   1   3     2253.46     2141.98     46.09 o 
   5   1   3     4956.25     5349.66     81.55 o 
   7   1   3      807.54      792.41     48.43 o 
   9   1   3     1630.66     1578.18     73.84 o 
  11   1   3     1086.74     1031.86     60.85 o 
  13   1   3      139.63      149.07     30.61 o 
 -12   2   3      438.72      406.01     76.83 o 
 -10   2   3      205.01      259.80     64.95 o 
  -8   2   3     1276.53     1244.07     54.51 o 
  -6   2   3      806.85      883.87     31.87 o 
  -4   2   3      549.88      536.32     34.67 o 
  -2   2   3    36293.87    36221.30    532.33 o 
   0   2   3     7173.29     7090.04     92.66 o 
   2   2   3    32669.48    32847.21    258.20 o 
   4   2   3     2830.37     2756.94     63.46 o 
   6   2   3      956.28     1008.28     49.41 o 
   8   2   3      577.70      598.19     46.79 o 
  10   2   3      474.01      535.50     49.61 o 
  12   2   3      165.29      228.57     55.75 o 
 -13   3   3      313.92      259.66     56.35 o 
 -11   3   3      355.04      432.35     84.71 o 
  -9   3   3       75.86       81.62     31.38 o 
  -7   3   3      723.29      740.50     42.64 o 
  -5   3   3      223.01      236.88     16.64 o 
  -3   3   3     2712.52     2647.12     63.84 o 
  -1   3   3     6644.28     6637.83     85.38 o 
   1   3   3     3301.49     3173.35     42.24 o 
   3   3   3    32000.12    33941.58    274.90 o 
   5   3   3     1549.98     1736.46     61.87 o 
   7   3   3      127.42      137.44     24.36 o 
   9   3   3     3640.63     3369.94    154.40 o 
  11   3   3       65.90      110.58     24.61 o 
  13   3   3       12.56       91.96     28.71 o 
 -12   4   3       37.47       28.60     40.93 o 
 -10   4   3      104.35       99.89     33.90 o 
  -8   4   3      633.42      628.92     48.08 o 
  -6   4   3     2857.00     2965.21     81.81 o 
  -4   4   3     5728.75     5713.61    107.11 o 
  -2   4   3     3725.84     3747.16     71.35 o 
   0   4   3      272.17      313.74     16.68 o 
   2   4   3     3524.13     3496.22     63.27 o 
   4   4   3    27289.33    29904.09    220.66 o 
   6   4   3      912.62      909.62     48.01 o 
   8   4   3      271.01      262.30     36.88 o 
  10   4   3      176.48      158.53     39.21 o 
  12   4   3      171.57      163.41     34.01 o 
 -13   5   3      234.65      305.42     60.78 o 
 -11   5   3     1104.76     1073.23    115.35 o 
  -9   5   3       87.68       94.02     33.06 o 
  -7   5   3      202.41      247.22     36.03 o 
  -5   5   3     2708.78     2849.13     93.17 o 
  -3   5   3     4291.02     4390.07     98.84 o 
  -1   5   3     1298.51     1359.54     45.52 o 
   1   5   3      305.88      301.13     19.25 o 
   3   5   3     2324.32     2327.07     59.00 o 
   5   5   3      759.09      708.72     24.25 o 
   7   5   3       95.94      112.46     21.11 o 
   9   5   3      225.01      206.82     30.82 o 
  11   5   3      215.81      292.26     54.43 o 
  13   5   3       12.24       38.64     25.62 o 
 -12   6   3       17.50       71.52     75.92 o 
 -10   6   3      880.03      807.29    118.13 o 
  -8   6   3     1096.55     1145.14    116.25 o 
  -6   6   3      719.30      772.46     49.59 o 
  -4   6   3      207.67      306.87     35.26 o 
  -2   6   3     2674.06     2649.51     73.92 o 
   0   6   3      654.46      643.16     30.19 o 
   2   6   3      421.89      433.76     24.97 o 
   4   6   3     5003.90     5415.82     91.01 o 
   6   6   3      443.81      502.67     44.88 o 
   8   6   3     1011.18      961.47     55.46 o 
  10   6   3     1308.20     1234.50     69.56 o 
  12   6   3      284.68      296.90     36.92 o 
 -11   7   3      333.85      399.25     75.48 o 
  -9   7   3     1469.08     1356.14    115.72 o 
  -7   7   3      182.94      201.78     31.99 o 
  -5   7   3       19.03       51.22     12.89 o 
  -3   7   3     2440.51     2518.15     78.96 o 
  -1   7   3     3093.14     3362.32     83.50 o 
   1   7   3     2245.84     2383.26     66.45 o 
   3   7   3      553.82      636.52     34.82 o 
   5   7   3      742.27      830.47     37.45 o 
   7   7   3      931.09      930.33     62.70 o 
   9   7   3      214.86      298.11     39.06 o 
  11   7   3       88.12       98.21     52.79 o 
 -12   8   3       40.53      108.43     23.34 o 
 -10   8   3      559.74      595.55     94.90 o 
  -8   8   3     1598.32     1447.21    125.74 o 
  -6   8   3      999.89      926.27     55.99 o 
  -4   8   3     3279.46     3245.00     97.87 o 
  -2   8   3      415.88      523.07     33.80 o 
   0   8   3     4734.34     5178.27    109.25 o 
   2   8   3      847.92      875.42     42.34 o 
   4   8   3     1030.11     1131.47     46.48 o 
   6   8   3      677.10      745.67     70.24 o 
   8   8   3     1663.16     1547.84    110.29 o 
  10   8   3      961.27     1001.38    101.84 o 
  12   8   3      103.43      185.70     78.89 o 
 -11   9   3      407.72      335.87     64.85 o 
  -9   9   3      126.48      151.38     37.34 o 
  -7   9   3     2337.47     2146.11     82.23 o 
  -5   9   3      723.21      717.83     46.44 o 
  -3   9   3       30.82       24.81     17.08 o 
  -1   9   3      811.48      799.75     43.27 o 
   1   9   3      643.72      683.33     38.50 o 
   3   9   3      452.91      456.14     33.95 o 
   5   9   3     1260.25     1200.06     75.88 o 
   7   9   3     1238.04     1085.48     84.65 o 
   9   9   3      662.66      640.57     66.26 o 
  11   9   3      263.97      229.14     34.42 o 
 -10  10   3       53.35       66.71     21.28 o 
  -8  10   3     1327.05     1269.93    101.68 o 
  -6  10   3      280.67      327.93     43.97 o 
  -4  10   3     1555.86     1538.82     70.60 o 
  -2  10   3      215.95      210.84     29.75 o 
   0  10   3      607.10      554.92     36.51 o 
   2  10   3      839.01      825.61     47.25 o 
   4  10   3      173.02      214.96     24.30 o 
   6  10   3     1610.47     1433.12     91.11 o 
   8  10   3      175.08      205.61     41.00 o 
  10  10   3      119.02      174.13     26.55 o 
 -11  11   3      164.48      293.88     52.79 o 
  -9  11   3      571.44      712.58    100.78 o 
  -7  11   3     1013.36     1066.57     89.65 o 
  -5  11   3     1649.97     1487.63     73.04 o 
  -3  11   3      253.24      232.74     42.47 o 
  -1  11   3      490.53      547.39     38.65 o 
   1  11   3       61.05       84.82     17.26 o 
   3  11   3     1931.76     2012.69     79.94 o 
   5  11   3     2222.72     2165.98    104.54 o 
   7  11   3     1012.27      981.92     84.53 o 
   9  11   3     1037.37      989.65     94.31 o 
  11  11   3       19.68       35.59     36.77 o 
 -10  12   3      192.32      219.75     42.71 o 
  -8  12   3      677.16      700.56    110.92 o 
  -6  12   3      125.55      131.28     21.63 o 
  -4  12   3     1670.50     1595.60     76.78 o 
  -2  12   3      330.35      335.40     42.07 o 
   0  12   3     1069.72     1037.02     56.71 o 
   2  12   3      579.47      612.05     45.28 o 
   4  12   3     2835.45     2759.82     82.05 o 
   6  12   3      267.23      284.54     40.67 o 
   8  12   3     2073.16     1814.99    199.29 o 
  10  12   3       22.52       20.17     32.03 o 
  -9  13   3      212.37      267.22     52.35 o 
  -7  13   3     1111.26     1045.78     89.43 o 
  -5  13   3      731.28      695.36     48.64 o 
  -3  13   3      332.73      372.02     46.03 o 
  -1  13   3     1793.85     1580.85     75.26 o 
   1  13   3     1027.46     1007.35     58.22 o 
   3  13   3     1172.90     1093.25     61.95 o 
   5  13   3      879.97      827.54     75.22 o 
   7  13   3     1018.04     1033.19     95.68 o 
   9  13   3       36.27       46.95     18.14 o 
  -8  14   3      468.21      456.17     69.24 o 
  -6  14   3     1268.74     1261.66     70.80 o 
  -4  14   3     1530.49     1452.38     77.18 o 
  -2  14   3      652.34      607.23     45.86 o 
   0  14   3      136.14      143.42     25.49 o 
   2  14   3     1205.46     1049.00     62.54 o 
   4  14   3      444.27      491.10     41.41 o 
   6  14   3      390.98      407.46     99.65 o 
   8  14   3      459.56      540.67     81.74 o 
  -9  15   3      343.77      394.53     61.84 o 
  -7  15   3      478.70      530.42     99.05 o 
  -5  15   3      184.77      221.54     31.13 o 
  -3  15   3      331.57      376.25     47.05 o 
  -1  15   3     1070.50     1026.51     62.63 o 
   1  15   3      995.17      983.53     79.67 o 
   3  15   3      210.54      185.51     27.96 o 
   5  15   3       74.46      100.17     25.33 o 
   7  15   3       96.31       92.66     26.49 o 
   9  15   3       52.61        2.95     18.65 o 
  -8  16   3      334.09      354.27     52.53 o 
  -6  16   3      448.29      481.45     77.86 o 
  -4  16   3     1479.11     1434.91     79.62 o 
  -2  16   3      206.57      235.88     34.59 o 
   0  16   3     4987.82     4809.25    190.81 o 
   2  16   3      105.90      115.99     27.25 o 
   4  16   3      284.71      357.24     63.84 o 
   6  16   3        0.02       13.14     16.01 o 
   8  16   3        1.03       -5.27     18.20 o 
  -7  17   3      214.63      263.98     40.16 o 
  -5  17   3      359.07      364.25     35.01 o 
  -3  17   3      277.77      253.77     83.04 o 
  -1  17   3     1111.43     1273.02     91.25 o 
   1  17   3      303.29      345.98     61.22 o 
   3  17   3      256.87      218.07     31.04 o 
   5  17   3      265.65      303.70     52.53 o 
   7  17   3       79.71      124.25     27.88 o 
  -6  18   3      106.37       99.65     30.84 o 
  -4  18   3      119.64      149.34     21.76 o 
  -2  18   3      229.30      232.18     62.87 o 
   0  18   3      332.04      396.47     62.45 o 
   2  18   3      307.83      308.74     38.35 o 
   4  18   3       82.72      125.87     26.75 o 
   6  18   3      106.73      191.33     34.76 o 
  -3  19   3      114.24      137.08     36.77 o 
  -1  19   3     1121.36     1025.40     81.04 o 
   1  19   3       89.97      106.49     17.54 o 
   3  19   3      137.72      153.09     51.60 o 
  -2  20   3       38.44       56.28     17.06 o 
   0  20   3      302.69      312.88     57.53 o 
   2  20   3      166.64      208.98     48.88 o 
 -12   0   4     5611.26     5078.42    374.86 o 
 -10   0   4      469.05      555.17    135.23 o 
  -8   0   4     4200.24     4175.33    152.89 o 
  -6   0   4     1047.93     1105.38     68.83 o 
  -4   0   4      327.45      341.65     69.99 o 
  -2   0   4   120848.11   118380.94   1017.57 o 
   0   0   4     7645.35     7687.43     98.34 o 
   2   0   4    24028.93    24774.59    259.07 o 
   4   0   4     3659.53     4019.46     76.06 o 
   6   0   4       57.90       72.88      7.75 o 
   8   0   4     1662.77     1512.54     99.44 o 
  10   0   4     4164.97     3885.04    178.65 o 
  12   0   4     1475.47     1314.39    164.89 o 
 -13   1   4      171.75      193.00     37.51 o 
 -11   1   4      388.79      428.16     83.04 o 
  -9   1   4      171.57      177.78     22.86 o 
  -7   1   4     3862.09     3800.76    109.07 o 
  -5   1   4     1750.43     1937.68     63.30 o 
  -3   1   4      591.79      574.86     29.23 o 
  -1   1   4    65949.58    65481.51    549.07 o 
   1   1   4      441.90      425.68     14.93 o 
   3   1   4      946.37      964.73     24.79 o 
   5   1   4      431.21      448.37     22.91 o 
   7   1   4     1379.31     1362.42     62.78 o 
   9   1   4      499.87      482.40     46.98 o 
  11   1   4      480.00      498.14     54.91 o 
  13   1   4      141.58      168.83     36.48 o 
 -12   2   4      154.06      182.18     45.88 o 
 -10   2   4       65.08      108.65     37.90 o 
  -8   2   4      514.83      511.17     36.54 o 
  -6   2   4      603.84      613.91     30.79 o 
  -4   2   4     1784.40     1804.54     58.10 o 
  -2   2   4    16288.24    16903.46    172.09 o 
   0   2   4     3130.22     3101.38     54.61 o 
   2   2   4     7979.31     8128.17     85.06 o 
   4   2   4      133.39      173.78     15.88 o 
   6   2   4     6153.53     6168.20    100.59 o 
   8   2   4      368.62      342.35     41.81 o 
  10   2   4      590.91      610.39     49.90 o 
  12   2   4      177.23      228.59     26.89 o 
 -13   3   4     2442.85     2283.40    248.52 o 
 -11   3   4       12.28       28.01     20.54 o 
  -9   3   4      132.47      135.83     28.62 o 
  -7   3   4     1445.23     1440.30     61.98 o 
  -5   3   4       61.98       97.71     16.40 o 
  -3   3   4     5237.87     5258.40     97.00 o 
  -1   3   4       27.99       43.87      8.66 o 
   1   3   4     1464.40     1399.74     37.75 o 
   3   3   4     3978.49     3883.21    110.27 o 
   5   3   4    10009.20    10685.88    135.78 o 
   7   3   4     1679.34     1708.16     54.72 o 
   9   3   4      672.80      696.06     49.73 o 
  11   3   4      959.78      922.00     64.57 o 
  13   3   4      115.13      139.94     66.43 o 
 -12   4   4      337.24      389.00     77.17 o 
 -10   4   4       83.27      125.24     40.87 o 
  -8   4   4      325.33      327.25     31.26 o 
  -6   4   4     1344.66     1210.84     64.90 o 
  -4   4   4     3353.35     3340.99     83.34 o 
  -2   4   4     2166.60     2122.03     54.94 o 
   0   4   4     1544.90     1387.41     30.94 o 
   2   4   4     7955.48     7658.14     98.54 o 
   4   4   4     6585.54     6711.70    111.46 o 
   6   4   4     2034.21     1975.48     58.70 o 
   8   4   4      787.13      712.37     49.57 o 
  10   4   4      875.41      798.62     54.59 o 
  12   4   4       70.90       87.55     29.58 o 
 -13   5   4     1156.33     1078.48    115.85 o 
 -11   5   4      624.22      839.67    123.71 o 
  -9   5   4      618.64      691.23    106.49 o 
  -7   5   4      530.63      544.61     49.03 o 
  -5   5   4      194.53      243.14     29.01 o 
  -3   5   4     3904.12     3932.91    102.26 o 
  -1   5   4     3308.87     3319.11     67.87 o 
   1   5   4      217.52      200.81     13.65 o 
   3   5   4     3222.76     3193.16     70.17 o 
   5   5   4     1459.33     1422.75     53.06 o 
   7   5   4     1979.32     1990.37     63.45 o 
   9   5   4     1232.97     1174.30     64.65 o 
  11   5   4       75.58       99.68     16.55 o 
  13   5   4       11.17       61.67     24.23 o 
 -12   6   4      207.30      222.94     46.29 o 
 -10   6   4      101.92      128.36     49.23 o 
  -8   6   4     1086.95     1032.82     86.78 o 
  -6   6   4     1109.05     1060.32     61.12 o 
  -4   6   4     1194.56     1224.14     57.19 o 
  -2   6   4      400.57      388.86     27.06 o 
   0   6   4     2202.87     2225.99     59.44 o 
   2   6   4     2945.79     3195.98     65.41 o 
   4   6   4     2767.22     2751.96     72.82 o 
   6   6   4     1389.75     1354.76     56.54 o 
   8   6   4      124.87      161.58     27.25 o 
  10   6   4       53.88      109.55     20.29 o 
  12   6   4      182.45      218.52     33.85 o 
 -11   7   4      499.63      510.84     87.63 o 
  -9   7   4      800.07      837.59    116.86 o 
  -7   7   4      339.57      340.56     45.57 o 
  -5   7   4     1625.17     1622.16    109.48 o 
  -3   7   4      178.16      272.15     32.45 o 
  -1   7   4     2537.93     2670.73     75.30 o 
   1   7   4     4580.03     5061.16    133.25 o 
   3   7   4     4690.66     5013.87    105.05 o 
   5   7   4     2796.46     2499.84     76.34 o 
   7   7   4     1596.97     1473.70     63.85 o 
   9   7   4      417.31      413.05     46.82 o 
  11   7   4      234.74      288.06     44.05 o 
 -12   8   4      426.84      433.54     76.83 o 
 -10   8   4      212.18      269.76     58.27 o 
  -8   8   4      452.20      448.09     82.15 o 
  -6   8   4      251.36      280.75     38.54 o 
  -4   8   4     2178.28     2133.59     80.87 o 
  -2   8   4     1867.33     2046.69     72.51 o 
   0   8   4     5030.56     5302.78    171.44 o 
   2   8   4     1416.29     1435.98     69.48 o 
   4   8   4      656.84      551.32     35.62 o 
   6   8   4     2268.45     2156.51     86.72 o 
   8   8   4       53.99       80.33     16.36 o 
  10   8   4      257.91      315.43     43.77 o 
  12   8   4      370.45      404.52     91.34 o 
 -11   9   4      486.78      607.40    100.22 o 
  -9   9   4     1901.70     1719.83    141.17 o 
  -7   9   4     1645.54     1685.69     82.70 o 
  -5   9   4      224.69      257.62     36.73 o 
  -3   9   4      734.52      808.82     46.97 o 
  -1   9   4     3075.59     3239.69     92.68 o 
   1   9   4     3540.47     3669.95    126.02 o 
   3   9   4      488.12      485.43     34.64 o 
   5   9   4      103.81      125.15     22.05 o 
   7   9   4     1213.88     1205.95     67.39 o 
   9   9   4      114.87      217.57     30.03 o 
  11   9   4      185.56      298.94     81.85 o 
 -10  10   4      435.76      434.32     78.38 o 
  -8  10   4      951.96     1055.12    103.80 o 
  -6  10   4     1443.54     1378.41     72.14 o 
  -4  10   4      250.44      312.38     39.95 o 
  -2  10   4      817.11      791.46     48.32 o 
   0  10   4      220.48      248.08     31.32 o 
   2  10   4     1170.09     1096.39     52.96 o 
   4  10   4      829.38      823.99     55.81 o 
   6  10   4      115.75      120.74     22.14 o 
   8  10   4      164.03      123.65     87.78 o 
  10  10   4      213.69      289.13     52.22 o 
 -11  11   4      348.47      446.81     70.25 o 
  -9  11   4       28.39       16.90     17.79 o 
  -7  11   4      828.32      819.26     57.21 o 
  -5  11   4     1230.16     1246.92     88.88 o 
  -3  11   4      636.19      583.75     42.35 o 
  -1  11   4      370.15      367.87     35.58 o 
   1  11   4      371.45      395.29     35.26 o 
   3  11   4     2745.49     2720.22     92.24 o 
   5  11   4      987.05      977.14     77.24 o 
   7  11   4      198.57      318.06     57.00 o 
   9  11   4      302.87      289.45     86.60 o 
  11  11   4      123.98      173.20     49.82 o 
 -10  12   4       92.81      119.36     27.46 o 
  -8  12   4      648.18      706.15     78.11 o 
  -6  12   4      374.24      475.41     54.03 o 
  -4  12   4     1013.17      958.63     75.74 o 
  -2  12   4      930.16     1023.66     58.11 o 
   0  12   4       32.44       49.00     11.68 o 
   2  12   4      549.43      618.03     44.43 o 
   4  12   4     1094.67      984.00     78.37 o 
   6  12   4     1881.84     1814.65    114.30 o 
   8  12   4      848.56      840.86     85.16 o 
  10  12   4      149.77      155.40     45.08 o 
  -9  13   4      216.47      263.20     44.90 o 
  -7  13   4      434.76      419.84     70.97 o 
  -5  13   4     1918.80     1767.53     86.58 o 
  -3  13   4      782.89      764.41     52.13 o 
  -1  13   4     1991.01     1970.66     84.61 o 
   1  13   4     4254.93     3904.13    158.48 o 
   3  13   4     1175.14     1071.39     83.68 o 
   5  13   4      241.98      219.87     46.50 o 
   7  13   4     1230.86     1003.64     84.55 o 
   9  13   4      146.17      180.27     31.16 o 
  -8  14   4      843.93     1010.25     89.85 o 
  -6  14   4      750.00      784.50     54.47 o 
  -4  14   4      319.02      386.89     64.17 o 
  -2  14   4       24.38       26.26     10.09 o 
   0  14   4     2641.94     2410.67    145.32 o 
   2  14   4      324.52      387.43     63.79 o 
   4  14   4      685.95      766.99     80.47 o 
   6  14   4      869.21      893.54     90.18 o 
   8  14   4      195.20      221.25     47.02 o 
  -9  15   4      644.81      729.62    118.63 o 
  -7  15   4      187.31      208.16     51.60 o 
  -5  15   4       44.69       86.45     18.47 o 
  -3  15   4      112.07      120.82     44.49 o 
  -1  15   4     2668.34     2318.72    132.86 o 
   1  15   4     2200.50     1873.37    114.82 o 
   3  15   4      650.19      707.57     89.19 o 
   5  15   4      769.01      762.16     95.47 o 
   7  15   4      213.78      275.46     52.35 o 
  -8  16   4       48.68       23.94     30.25 o 
  -6  16   4      264.82      300.13     81.85 o 
  -2  16   4      217.71      222.47     43.14 o 
   0  16   4      684.14      794.29     71.06 o 
   2  16   4      228.09      194.38     42.76 o 
   4  16   4       98.56       42.08     25.50 o 
   6  16   4       55.30       65.10     19.22 o 
   8  16   4       46.42       75.04     25.64 o 
  -7  17   4      164.34      255.05     61.69 o 
  -5  17   4      398.19      445.46     63.23 o 
  -3  17   4      461.40      487.47     67.19 o 
  -1  17   4      429.70      460.71     67.21 o 
   1  17   4      230.51      237.02     47.88 o 
   3  17   4      183.87      143.94     19.79 o 
   5  17   4      251.87      142.43     75.92 o 
   7  17   4       83.31       66.64     18.43 o 
  -6  18   4       62.84       54.57     23.73 o 
  -4  18   4      177.12      160.38     25.64 o 
  -2  18   4      127.24      180.74     33.43 o 
   0  18   4       14.55       17.61     13.82 o 
   2  18   4      502.70      494.59     72.85 o 
   4  18   4       64.25       68.23     24.91 o 
   6  18   4        1.63        2.14     18.20 o 
  -3  19   4       23.67       30.22     21.95 o 
  -1  19   4       21.81       56.16     33.81 o 
   1  19   4      128.91      192.68     72.36 o 
   3  19   4        8.73      -14.06     16.53 o 
   0  20   4       31.81       73.23     32.62 o 
 -13   1   5       45.40       59.53     32.03 o 
 -11   1   5     1736.01     1603.58    132.99 o 
  -9   1   5      597.39      628.12     42.56 o 
  -7   1   5       22.97       59.39     13.98 o 
  -5   1   5     1490.40     1408.61     67.19 o 
  -3   1   5      739.87      703.37     34.23 o 
  -1   1   5     1504.90     1505.19     34.42 o 
   1   1   5      700.86      684.24     21.21 o 
   3   1   5      665.56      656.55     25.03 o 
   5   1   5     1368.19     1541.30     33.76 o 
   7   1   5      195.36      201.96     34.75 o 
   9   1   5     2483.06     2329.83     93.84 o 
  11   1   5      344.55      303.43     40.83 o 
  13   1   5       53.22       95.49     27.87 o 
 -12   2   5      837.64      962.24    134.53 o 
 -10   2   5     1082.93     1139.55     78.74 o 
  -8   2   5      146.40      163.04     24.33 o 
  -6   2   5       76.59      126.40     26.14 o 
  -4   2   5     1617.31     1602.36     57.43 o 
  -2   2   5    17186.83    16938.47    148.75 o 
   0   2   5     2188.53     2164.90     36.40 o 
   2   2   5      160.93      154.72     11.46 o 
   4   2   5     3152.04     3224.63     65.51 o 
   6   2   5      392.98      428.65     27.93 o 
   8   2   5      731.79      730.36     50.49 o 
  10   2   5      966.94      891.56     59.36 o 
  12   2   5      165.75      173.91     27.34 o 
 -13   3   5      214.45      213.87     43.98 o 
 -11   3   5       51.60       65.78     43.30 o 
  -9   3   5      107.73      123.47     18.98 o 
  -7   3   5      383.71      379.87     34.89 o 
  -5   3   5     1538.81     1515.30     59.65 o 
  -3   3   5     3561.53     3607.69     82.66 o 
  -1   3   5     6211.01     5700.68    107.53 o 
   1   3   5      745.20      743.79     55.75 o 
   3   3   5     1359.33     1376.85     43.06 o 
   5   3   5     6728.53     6736.94    106.32 o 
   7   3   5       47.01       67.18     15.17 o 
   9   3   5      831.66      775.50     54.22 o 
  11   3   5       65.40      107.94     17.88 o 
  13   3   5      246.67      397.40    102.02 o 
 -12   4   5       97.07      149.28     35.58 o 
 -10   4   5       55.44       66.32     27.34 o 
  -8   4   5      300.39      319.61     37.16 o 
  -6   4   5     1564.51     1510.57     63.37 o 
  -4   4   5     7142.55     7208.07    155.97 o 
  -2   4   5     1187.51     1176.00     41.51 o 
   0   4   5     4274.86     4134.37     93.15 o 
   2   4   5     2729.15     2682.83     47.29 o 
   4   4   5     9275.01     9884.78    140.59 o 
   6   4   5     4193.23     3845.25     85.48 o 
   8   4   5      549.36      599.44     51.99 o 
  10   4   5       41.28       59.73     15.41 o 
  12   4   5       94.86      128.09     20.24 o 
 -11   5   5      389.81      503.54     88.90 o 
  -9   5   5      705.11      731.85    107.77 o 
  -7   5   5      306.58      351.99     39.30 o 
  -5   5   5      833.10      805.48     44.08 o 
  -3   5   5      706.00      778.26     37.19 o 
  -1   5   5     1204.22     1297.54     42.00 o 
   1   5   5     1748.40     1677.52     49.77 o 
   3   5   5     1226.03     1276.07     42.05 o 
   5   5   5     5539.94     5446.76    110.30 o 
   7   5   5     2179.27     2064.95     72.52 o 
   9   5   5      401.16      376.07     44.91 o 
  11   5   5      209.09      199.15     26.66 o 
 -12   6   5      833.64      884.04    124.29 o 
 -10   6   5      167.13      209.72     61.69 o 
  -8   6   5     1078.50      953.89     75.18 o 
  -6   6   5      693.33      703.72     47.27 o 
  -4   6   5      434.91      457.89     42.01 o 
  -2   6   5     1046.80      979.40     40.96 o 
   0   6   5     2956.75     2949.66     89.05 o 
   2   6   5     1115.27     1241.14     37.40 o 
   4   6   5     2812.20     2830.40     73.73 o 
   6   6   5     2800.32     2728.46     82.57 o 
   8   6   5      231.24      269.08     36.77 o 
  10   6   5       46.37       39.07     13.47 o 
  12   6   5       21.73       55.50     21.19 o 
 -11   7   5       77.44       88.85     27.17 o 
  -9   7   5      233.44      317.62     67.05 o 
  -7   7   5      279.96      296.93     42.53 o 
  -5   7   5      115.60      183.03     30.43 o 
  -3   7   5     1307.46     1315.20     59.11 o 
  -1   7   5     4163.70     4459.26    101.19 o 
   1   7   5     1056.12     1107.95     40.96 o 
   3   7   5      679.21      705.29     31.83 o 
   5   7   5      185.09      198.16     24.58 o 
   7   7   5      272.82      290.33     34.25 o 
   9   7   5      210.82      229.73     29.94 o 
  11   7   5      444.62      478.28     50.15 o 
 -12   8   5     1024.11     1075.75    117.33 o 
 -10   8   5      228.68      308.83     74.14 o 
  -8   8   5      703.57      730.97     60.93 o 
  -6   8   5     2168.76     2255.94     94.50 o 
  -4   8   5      291.49      352.18     53.26 o 
  -2   8   5      696.42      795.60     46.23 o 
   0   8   5      567.39      563.28     32.54 o 
   2   8   5      283.18      269.06     22.25 o 
   4   8   5      813.61      795.65     41.98 o 
   6   8   5      260.53      274.81     31.09 o 
   8   8   5     1569.17     1466.21     63.83 o 
  10   8   5      722.34      747.22     65.13 o 
  12   8   5      180.50      204.04     55.75 o 
 -11   9   5      109.59      148.36     28.48 o 
  -9   9   5      240.73      244.27     53.14 o 
  -7   9   5     2528.59     2230.93    108.66 o 
  -5   9   5      413.56      420.10     48.59 o 
  -3   9   5     3210.81     3097.12     99.82 o 
  -1   9   5      654.80      608.17     37.70 o 
   1   9   5      314.20      335.41     28.36 o 
   3   9   5     2058.86     1812.02     65.96 o 
   5   9   5       11.08       16.74      7.76 o 
   7   9   5      321.99      296.43     51.12 o 
   9   9   5     1222.80     1305.56    103.10 o 
  11   9   5      278.11      385.54     88.97 o 
 -10  10   5      222.84      250.24     44.86 o 
  -8  10   5      174.41      205.10     47.25 o 
  -6  10   5      998.48      948.67     60.61 o 
  -4  10   5      205.81      165.80     43.68 o 
  -2  10   5      430.21      475.79     37.91 o 
   0  10   5       36.46       25.39     13.59 o 
   2  10   5      341.50      322.87     29.08 o 
   4  10   5      773.74      772.24     70.42 o 
   6  10   5      105.18      113.31     28.02 o 
   8  10   5     1337.95     1253.32     90.74 o 
  10  10   5      527.22      613.68     73.60 o 
 -11  11   5      346.34      390.51     58.14 o 
  -9  11   5     1794.74     1610.79    120.43 o 
  -7  11   5     1263.73     1269.32     73.10 o 
  -5  11   5     1067.55     1081.55     64.91 o 
  -3  11   5     1183.53     1252.38     65.84 o 
  -1  11   5     1029.89     1005.13     54.08 o 
   1  11   5       21.82       56.87     19.66 o 
   3  11   5     1555.77     1422.77     90.87 o 
   5  11   5     2393.91     2131.53    118.57 o 
   7  11   5      512.81      480.88     77.70 o 
   9  11   5      654.70      473.32    121.00 o 
  11  11   5      183.93      252.68     49.82 o 
 -10  12   5       63.36      106.14     35.47 o 
  -8  12   5       41.43       21.46     18.23 o 
  -6  12   5     1605.26     1567.70     82.42 o 
  -4  12   5     1060.95     1045.07     62.88 o 
  -2  12   5     1026.95     1002.87     57.91 o 
   0  12   5      234.34      213.39     41.08 o 
   2  12   5     1292.97     1243.58     85.45 o 
   4  12   5     1311.19     1167.87    139.98 o 
   6  12   5      928.18      822.15     82.25 o 
   8  12   5       17.06       13.39     17.38 o 
  10  12   5      209.91      274.06     34.65 o 
  -9  13   5       24.32       40.69     17.96 o 
  -7  13   5      721.81      765.88     84.66 o 
  -5  13   5       37.80       56.34     11.70 o 
  -3  13   5     2689.26     2582.89    235.47 o 
  -1  13   5      245.41      250.58     45.93 o 
   1  13   5       99.01       89.34     26.22 o 
   3  13   5     1032.77      980.14     79.36 o 
   5  13   5      661.86      703.45     88.06 o 
   7  13   5      353.88      293.80     53.23 o 
   9  13   5      192.23      225.39     60.50 o 
  -8  14   5       72.62      102.29     22.16 o 
  -6  14   5     2077.76     2150.70    100.23 o 
  -4  14   5       80.75      111.56     24.65 o 
  -2  14   5      148.22      122.45     29.33 o 
   0  14   5       29.63       37.37     13.89 o 
   2  14   5     1344.65     1270.11    107.36 o 
   4  14   5      347.21      345.10     58.70 o 
   6  14   5      273.65      252.54     49.86 o 
   8  14   5       70.59       91.68     21.08 o 
  -7  15   5      687.63      731.93    102.02 o 
  -5  15   5       50.19      106.16     32.03 o 
  -3  15   5      696.26      773.35     67.70 o 
  -1  15   5     2990.59     2838.99    142.05 o 
   1  15   5      340.07      405.81     64.85 o 
   3  15   5      805.88      807.61     96.75 o 
   5  15   5      324.51      339.72     59.69 o 
   7  15   5       27.75       65.74     37.96 o 
  -6  16   5      142.55      148.30     26.53 o 
  -4  16   5      483.84      481.23     53.09 o 
  -2  16   5     2048.79     1893.17    129.30 o 
   0  16   5      293.92      312.76     54.94 o 
   2  16   5     1334.95     1295.55     97.97 o 
   4  16   5      582.73      652.19     91.44 o 
   6  16   5       35.19       27.69     30.25 o 
  -5  17   5       77.99      120.84     22.46 o 
  -3  17   5      277.85      287.71     47.96 o 
  -1  17   5      201.28      248.82     44.03 o 
   1  17   5      224.36      236.48     48.96 o 
   3  17   5       78.47      124.44     31.92 o 
   5  17   5       22.36       45.75     15.37 o 
  -4  18   5      216.16      289.27     61.09 o 
  -2  18   5      106.23      114.67     27.28 o 
   0  18   5       35.16       35.65     18.98 o 
   2  18   5      125.33      204.17     41.04 o 
   4  18   5       62.90      109.51     26.80 o 
  -3  19   5      143.78      138.24     27.28 o 
  -1  19   5      202.24      174.03     49.23 o 
   1  19   5      769.89      770.21     70.85 o 
   3  19   5      236.09      260.60     43.89 o 
 -12   0   6      126.01      161.33     55.75 o 
 -10   0   6     5898.02     5412.16    246.74 o 
  -8   0   6     2537.15     2446.17    208.78 o 
  -6   0   6       63.93       99.65     46.26 o 
  -4   0   6     1645.33     1634.26     84.15 o 
  -2   0   6     8834.28     8913.84    255.05 o 
   0   0   6     2844.74     2664.33     63.03 o 
   2   0   6     7606.07     7869.71    124.94 o 
   4   0   6     6312.21     6718.09    185.60 o 
   6   0   6      115.15      168.54     38.10 o 
   8   0   6     3216.46     2948.17    186.84 o 
  10   0   6     1131.48     1019.01     88.67 o 
  12   0   6      565.66      483.68     75.33 o 
 -13   1   6      133.86       77.71     24.65 o 
 -11   1   6      179.98      139.55     36.04 o 
  -9   1   6      542.75      558.48     40.07 o 
  -7   1   6      504.11      543.79     40.36 o 
  -5   1   6      670.10      736.36     41.05 o 
  -3   1   6     5470.17     5205.77     73.96 o 
  -1   1   6     2184.57     2213.14     44.19 o 
   1   1   6      819.26      780.08     24.41 o 
   3   1   6      390.64      403.56     19.06 o 
   5   1   6      477.10      426.26     18.93 o 
   7   1   6      567.04      566.78     47.27 o 
   9   1   6      295.64      342.92     51.15 o 
  11   1   6       44.23       76.45     17.11 o 
  13   1   6      492.17      650.02     73.55 o 
 -12   2   6      179.34      220.64     51.75 o 
 -10   2   6      480.21      462.93     47.44 o 
  -8   2   6      156.60      187.75     26.50 o 
  -6   2   6      543.21      568.62     40.54 o 
  -4   2   6    18582.56    19122.43    243.14 o 
  -2   2   6    14079.56    14907.78    197.63 o 
   0   2   6     1756.94     1761.98     45.83 o 
   2   2   6      716.54      727.62     24.82 o 
   4   2   6     8680.22     9097.01    102.19 o 
   6   2   6      918.87      948.25     38.05 o 
   8   2   6     1689.88     1617.26     84.86 o 
  10   2   6      262.53      333.84     42.40 o 
  12   2   6       39.84       91.38     17.06 o 
 -11   3   6      145.50      162.28     43.75 o 
  -9   3   6     2183.17     2111.57     83.28 o 
  -7   3   6      300.10      276.55     34.34 o 
  -5   3   6     1466.03     1322.35     68.81 o 
  -3   3   6     2393.77     2374.49     69.12 o 
  -1   3   6      629.97      677.02     26.05 o 
   1   3   6      114.84      140.64     19.37 o 
   3   3   6      452.52      437.61     19.60 o 
   5   3   6      366.94      325.68     27.56 o 
   7   3   6     1920.02     1778.51     75.86 o 
   9   3   6     1633.33     1577.66     77.92 o 
  11   3   6      400.88      379.10     45.21 o 
 -12   4   6       35.53       40.25     22.60 o 
 -10   4   6      644.49      569.88     56.79 o 
  -8   4   6      216.00      227.77     37.99 o 
  -6   4   6        2.77        8.49      8.41 o 
  -4   4   6     1308.69     1504.69     58.88 o 
  -2   4   6      500.03      532.59     28.28 o 
   0   4   6     2878.08     2729.25     73.22 o 
   2   4   6     1068.41     1063.65     44.09 o 
   4   4   6     1313.08     1259.79     36.99 o 
   6   4   6     1346.80     1191.91     59.22 o 
   8   4   6     1312.01     1234.87     65.60 o 
  10   4   6      408.26      425.05     49.15 o 
  12   4   6       89.86      114.91     21.62 o 
 -11   5   6      250.98      334.34     67.90 o 
  -9   5   6       37.46       66.02     16.95 o 
  -7   5   6      166.17      192.07     27.96 o 
  -5   5   6     1587.32     1505.72     75.78 o 
  -3   5   6     1633.36     1543.51     55.50 o 
  -1   5   6     2739.41     2827.51     64.87 o 
   1   5   6     1298.88     1306.25     65.36 o 
   3   5   6     3971.26     3986.50     78.31 o 
   5   5   6     2426.58     2315.62     69.84 o 
   7   5   6      667.58      670.70     36.43 o 
   9   5   6      751.98      798.88     54.58 o 
  11   5   6       26.28       41.42     19.27 o 
 -12   6   6      176.76      204.44     39.16 o 
 -10   6   6      369.51      403.68     74.43 o 
  -8   6   6      765.92      715.96     50.54 o 
  -6   6   6       94.72      112.12     21.39 o 
  -4   6   6     1001.66      910.63     45.89 o 
  -2   6   6     2470.25     2635.62     71.55 o 
   0   6   6       11.72       21.36      9.42 o 
   2   6   6     4395.40     4576.18     72.94 o 
   4   6   6     1470.82     1462.19     50.72 o 
   6   6   6     4575.54     4467.21    107.36 o 
   8   6   6      236.32      260.41     34.37 o 
  10   6   6       72.36       72.04     18.41 o 
  12   6   6       41.65       58.05     39.74 o 
 -11   7   6      222.09      287.28     74.14 o 
  -9   7   6      288.05      445.23     80.55 o 
  -7   7   6     1119.32     1026.86     67.41 o 
  -5   7   6      137.28      134.96     23.80 o 
  -3   7   6     3975.56     4023.58     98.31 o 
  -1   7   6      737.37      778.67     39.37 o 
   1   7   6     1956.65     2010.16     72.00 o 
   3   7   6      190.06      227.71     20.72 o 
   5   7   6     1065.86      987.47     45.02 o 
   7   7   6     4527.70     4258.22    115.97 o 
   9   7   6       16.36       34.23     15.84 o 
  11   7   6      257.00      309.77     44.83 o 
 -10   8   6      325.81      356.75    111.51 o 
  -8   8   6      451.59      544.01     49.92 o 
  -6   8   6      873.14      775.26     56.83 o 
  -4   8   6      172.88      230.10     33.87 o 
  -2   8   6     1093.21     1114.64     54.26 o 
   0   8   6     1477.50     1450.32     62.24 o 
   2   8   6      198.07      296.63     56.94 o 
   4   8   6       61.30       55.79     15.13 o 
   6   8   6     1210.93     1214.36     67.30 o 
   8   8   6     1822.76     1721.57     95.96 o 
  10   8   6       91.90       98.11     22.19 o 
 -11   9   6      317.84      394.94     68.74 o 
  -9   9   6      885.56      950.56    105.34 o 
  -7   9   6      725.92      724.96     56.45 o 
  -5   9   6     1432.71     1349.79     91.39 o 
  -3   9   6      565.07      548.60     39.58 o 
  -1   9   6     3177.41     3412.69     97.17 o 
   1   9   6     1504.33     1536.76     85.94 o 
   3   9   6      168.35      159.84     32.42 o 
   5   9   6     1016.17      961.07     86.00 o 
   7   9   6     1338.09     1267.35     74.01 o 
   9   9   6      566.06      528.29     67.03 o 
  11   9   6      804.09      949.28     94.61 o 
 -10  10   6      270.35      311.84     58.39 o 
  -8  10   6        4.34        0.99     15.42 o 
  -6  10   6     1347.91     1263.59     72.39 o 
  -4  10   6     1939.43     1844.97     83.79 o 
  -2  10   6      220.62      248.09     27.18 o 
   0  10   6       75.86       63.47     19.29 o 
   2  10   6      204.50      178.14     36.91 o 
   4  10   6      704.66      710.08     67.36 o 
   6  10   6     2879.78     2650.92    132.95 o 
   8  10   6       97.02      101.43     22.73 o 
  10  10   6      837.03      892.08     91.70 o 
  -9  11   6     1323.79     1241.04    103.59 o 
  -7  11   6      182.21      237.89     32.76 o 
  -5  11   6     1177.33     1294.66     93.94 o 
  -3  11   6      873.91      867.41     53.68 o 
  -1  11   6       57.73       48.32     15.37 o 
   1  11   6      105.61       72.43     21.28 o 
   3  11   6       77.88       80.07     23.31 o 
   5  11   6       14.95       12.03     14.24 o 
   7  11   6      106.53       98.60     31.44 o 
   9  11   6      106.39      188.62     51.01 o 
 -10  12   6      317.62      465.65     74.64 o 
  -8  12   6      124.21      190.59     39.52 o 
  -6  12   6     1399.82     1321.24     75.86 o 
  -4  12   6     1588.22     1407.09     91.54 o 
  -2  12   6      773.62      742.65     63.84 o 
   0  12   6      755.66      687.78     61.92 o 
   2  12   6      665.37      697.28     63.49 o 
   4  12   6     5016.75     4733.92    183.74 o 
   6  12   6      335.79      406.65     65.36 o 
   8  12   6       13.45       25.84     32.62 o 
  10  12   6       41.79       72.76     21.02 o 
  -9  13   6      116.50      147.69     32.03 o 
  -7  13   6       98.29      122.67     42.71 o 
  -3  13   6      337.07      323.67     53.71 o 
  -1  13   6      123.36      121.71     31.45 o 
   1  13   6     4588.27     4348.91    171.42 o 
   3  13   6     1889.66     1798.18    157.77 o 
   5  13   6      794.66      708.55     76.61 o 
   7  13   6      440.59      337.23     52.38 o 
   9  13   6      404.72      575.34    123.37 o 
  -8  14   6      207.64      380.79     87.78 o 
  -6  14   6      119.18      153.70     29.22 o 
  -4  14   6      881.05      863.52     72.79 o 
  -2  14   6     1224.76     1177.05     87.65 o 
   0  14   6      228.90      255.11     48.56 o 
   2  14   6      345.53      396.43     65.41 o 
   4  14   6      323.19      308.77     55.66 o 
   6  14   6      456.70      440.61     71.43 o 
   8  14   6      172.17      172.68     33.13 o 
  -7  15   6      704.15      683.29    129.30 o 
  -5  15   6        9.20       15.52     14.48 o 
  -3  15   6       84.31      106.97     25.57 o 
  -1  15   6      534.58      531.51     76.50 o 
   1  15   6     2097.32     1883.74    116.77 o 
   3  15   6       70.29       37.67     17.18 o 
   5  15   6      198.17      190.90     38.10 o 
   7  15   6      280.73      312.38     52.00 o 
  -6  16   6       78.89      100.49     18.81 o 
  -4  16   6      877.29      825.86     70.58 o 
  -2  16   6      162.21      124.54     28.47 o 
   0  16   6      970.16     1003.17     83.08 o 
   2  16   6      731.26      757.29     80.83 o 
   4  16   6      125.92      129.64     30.84 o 
   6  16   6      256.12      234.97     44.24 o 
  -5  17   6      280.67      181.61     96.09 o 
  -3  17   6     1900.22     1896.98    118.89 o 
  -1  17   6       50.04       46.60     19.57 o 
   1  17   6      539.13      394.72     62.94 o 
   3  17   6      540.41      504.43     75.37 o 
   5  17   6       59.84       37.19     16.22 o 
  -4  18   6       85.05      102.43     25.50 o 
  -2  18   6      646.09      732.45     81.85 o 
   0  18   6      344.67      307.77     47.84 o 
   2  18   6      757.04      685.23     93.50 o 
   4  18   6      113.53      150.56     36.31 o 
  -3  19   6      109.33      125.98     21.38 o 
  -1  19   6      114.92      142.28     27.64 o 
   1  19   6      469.74      603.76     82.90 o 
   3  19   6      143.70      284.26     52.83 o 
 -11   1   7      777.28      865.78    124.51 o 
  -9   1   7      912.32      834.26     52.74 o 
  -7   1   7      677.82      605.55     47.63 o 
  -5   1   7      455.67      411.07     40.15 o 
  -3   1   7    12584.99    12616.44    174.76 o 
  -1   1   7     2183.16     2259.54     47.72 o 
   1   1   7      989.77      851.14     44.31 o 
   3   1   7      138.02      189.47     15.36 o 
   5   1   7      399.69      428.94     20.49 o 
   7   1   7     1950.43     1836.23     77.96 o 
   9   1   7      280.19      283.49     38.01 o 
  11   1   7        9.57       28.22     15.92 o 
 -12   2   7       61.47       16.51     32.03 o 
 -10   2   7      819.84      695.88    103.00 o 
  -8   2   7     1139.41     1011.04     67.41 o 
  -6   2   7      247.65      253.08     31.96 o 
  -4   2   7     4325.45     4042.72    100.42 o 
  -2   2   7     1187.46     1210.75     35.58 o 
   0   2   7      167.81      147.98     10.34 o 
   2   2   7     1940.47     1916.85     41.79 o 
   4   2   7      154.18      201.37     15.79 o 
   6   2   7       74.18      104.95     19.91 o 
   8   2   7     1915.89     1807.41     80.64 o 
  10   2   7      507.08      627.85     63.59 o 
  12   2   7       37.89       85.01     17.18 o 
 -11   3   7        4.45       24.35     21.38 o 
  -9   3   7     1016.46      914.16     54.29 o 
  -7   3   7       32.42       36.72     13.51 o 
  -5   3   7     2253.77     2157.22     76.94 o 
  -3   3   7     4920.84     4382.14    131.50 o 
  -1   3   7     3699.90     3815.76     64.86 o 
   1   3   7      638.86      731.60     32.66 o 
   3   3   7     4589.34     4918.63     73.85 o 
   5   3   7     1995.80     1854.81     56.12 o 
   7   3   7     1694.52     1686.24    117.80 o 
   9   3   7        7.20       24.49     14.95 o 
  11   3   7      351.21      453.15     57.63 o 
 -12   4   7     1105.50     1094.24    118.53 o 
 -10   4   7      180.85      233.64     34.00 o 
  -8   4   7      331.22      398.72     43.67 o 
  -6   4   7      263.37      296.34     43.49 o 
  -4   4   7      352.33      442.11     38.76 o 
  -2   4   7     4668.90     4914.98     79.96 o 
   0   4   7      529.65      575.01     34.03 o 
   2   4   7     1951.75     1943.35     57.27 o 
   4   4   7      961.07      988.58     36.58 o 
   6   4   7      407.60      409.74     30.31 o 
   8   4   7     2328.82     2144.95     88.90 o 
  10   4   7      241.66      244.27     40.06 o 
  12   4   7      114.24      199.52     33.78 o 
 -11   5   7      236.52      285.78     54.73 o 
  -9   5   7       80.11       90.79     15.46 o 
  -7   5   7       14.53       11.82     10.77 o 
  -5   5   7     2829.12     2533.34     86.01 o 
  -3   5   7      258.04      290.26     30.80 o 
  -1   5   7     1964.28     2072.01     48.19 o 
   1   5   7     1631.18     1589.94     52.87 o 
   3   5   7     7128.58     7185.37    126.92 o 
   5   5   7      615.09      590.34     32.38 o 
   7   5   7     5036.51     4558.03    151.80 o 
   9   5   7      202.04      220.06     39.13 o 
  11   5   7      133.71      176.83     27.35 o 
 -12   6   7      184.11      168.14     35.64 o 
 -10   6   7      292.67      334.08     66.02 o 
  -8   6   7     2116.81     2065.60     87.62 o 
  -6   6   7      619.69      652.32     48.83 o 
  -4   6   7     1369.07     1343.36     57.42 o 
  -2   6   7      750.68      750.30     37.03 o 
   0   6   7     2001.72     2126.15     64.01 o 
   2   6   7        9.44        7.80      7.71 o 
   4   6   7      484.46      448.27     42.81 o 
   6   6   7     1896.83     1866.56     71.49 o 
   8   6   7     4526.14     3988.09    149.42 o 
  10   6   7      337.21      378.51     57.38 o 
  12   6   7      204.95      290.10     34.52 o 
 -11   7   7      715.79      721.24    106.18 o 
  -9   7   7       89.63      125.54     35.95 o 
  -7   7   7      159.31      175.57     25.80 o 
  -5   7   7      299.49      308.44     36.53 o 
  -3   7   7      760.97      806.06     42.36 o 
  -1   7   7     1202.72     1125.98     43.09 o 
   1   7   7      343.87      357.42     48.64 o 
   3   7   7      156.67      161.64     26.69 o 
   5   7   7       56.93       53.23     13.66 o 
   7   7   7     1376.79     1351.81     62.73 o 
   9   7   7      730.21      652.97     67.42 o 
  11   7   7      616.87      700.35     61.46 o 
 -10   8   7     1090.67     1147.50    105.27 o 
  -8   8   7      550.45      604.07     50.71 o 
  -6   8   7      425.71      447.43     53.57 o 
  -4   8   7      100.16      108.25     21.11 o 
  -2   8   7      990.96      835.18     46.33 o 
   0   8   7     3555.13     3668.47    133.93 o 
   2   8   7     1282.87     1316.39     78.71 o 
   4   8   7     1327.02     1228.81     65.10 o 
   6   8   7      790.62      704.29     53.04 o 
   8   8   7      116.77      120.30     26.03 o 
  10   8   7      114.48      134.06     24.86 o 
 -11   9   7      456.26      427.61     72.38 o 
  -9   9   7     1959.78     1985.66    134.39 o 
  -7   9   7      783.03      794.89     61.48 o 
  -5   9   7     2298.32     2145.87     93.57 o 
  -3   9   7      313.34      290.56     37.25 o 
  -1   9   7      823.55      709.52     58.29 o 
   1   9   7      348.49      322.59     50.97 o 
   3   9   7       61.03       67.98     20.44 o 
   5   9   7      859.68      903.29     58.04 o 
   7   9   7      260.87      229.76     36.31 o 
   9   9   7       81.23      118.01     22.22 o 
  11   9   7      148.72      160.81     24.73 o 
 -10  10   7      323.25      393.67     69.56 o 
  -8  10   7      292.89      332.57     41.68 o 
  -6  10   7      360.17      445.63     55.26 o 
  -4  10   7     1305.62     1269.13     84.61 o 
  -2  10   7       39.95       42.03     14.70 o 
   0  10   7       31.64       48.91     17.56 o 
   2  10   7     2091.64     1986.67    105.22 o 
   4  10   7      293.30      219.57     42.68 o 
   6  10   7     2317.85     2323.69    123.03 o 
   8  10   7      950.77      817.34    160.15 o 
  10  10   7      368.30      394.87     66.20 o 
  -9  11   7      286.31      287.15     41.92 o 
  -7  11   7      144.15      129.42     22.52 o 
  -5  11   7     1329.19     1276.06     88.14 o 
  -3  11   7     2172.61     2077.46    112.63 o 
  -1  11   7     1376.75     1304.70     86.94 o 
   1  11   7     2069.91     1940.69    121.00 o 
   3  11   7     3127.10     2986.25    137.44 o 
   5  11   7      564.73      582.14     64.08 o 
   7  11   7      584.90      550.05     59.10 o 
   9  11   7       50.39      215.90     54.57 o 
 -10  12   7      378.89      428.24     90.16 o 
  -8  12   7      328.87      301.31     79.48 o 
  -6  12   7     2775.63     2679.30    137.64 o 
  -4  12   7      652.79      682.11     69.70 o 
  -2  12   7     1153.78     1032.50     78.71 o 
   0  12   7      271.78      225.07     43.67 o 
   2  12   7     1209.51     1184.01    110.92 o 
   4  12   7      856.33      798.56     70.89 o 
   6  12   7      421.73      358.17     59.54 o 
   8  12   7      753.08      661.08     64.61 o 
  -9  13   7      252.37      205.22     58.13 o 
  -7  13   7      700.25      695.20     69.52 o 
  -5  13   7      999.94      877.08    135.23 o 
  -3  13   7      623.12      617.16     78.51 o 
  -1  13   7      741.64      715.35     65.49 o 
   1  13   7      753.22      687.37     78.29 o 
   3  13   7     2480.84     2156.02    122.79 o 
   5  13   7        9.50        6.97     13.11 o 
   7  13   7       82.07       67.26     17.90 o 
   9  13   7       15.67       39.15     32.03 o 
  -8  14   7      801.61      902.75    116.25 o 
  -6  14   7      467.46      488.46     54.33 o 
  -4  14   7      465.22      448.74     67.49 o 
  -2  14   7      108.77       84.56     20.52 o 
   0  14   7       22.18       10.68     12.58 o 
   2  14   7      308.19      398.32     64.81 o 
   4  14   7        5.97       13.27     13.11 o 
   6  14   7      451.32      449.83     66.25 o 
   8  14   7       63.52       82.30     19.92 o 
  -7  15   7      807.68      821.48     69.31 o 
  -5  15   7      115.01      203.55     39.00 o 
  -3  15   7       59.26       63.22     16.71 o 
  -1  15   7       90.69      132.65     40.33 o 
   1  15   7       84.86       64.47     21.05 o 
   3  15   7       51.96       48.72     33.81 o 
   5  15   7      432.19      499.14     77.68 o 
   7  15   7      184.49      328.71     55.16 o 
  -6  16   7      124.56      237.64     56.35 o 
  -4  16   7       32.57       35.49     17.20 o 
  -2  16   7       71.91       85.41     24.33 o 
   0  16   7      363.93      355.39     60.12 o 
   2  16   7     1053.64     1009.52     85.95 o 
   4  16   7      270.79      299.84     50.13 o 
   6  16   7      132.07      156.53     34.40 o 
  -5  17   7      436.72      507.94     54.24 o 
  -3  17   7      257.12      463.53     69.74 o 
  -1  17   7     1151.90      975.04     82.42 o 
   1  17   7        7.41       25.83     26.10 o 
   3  17   7      193.75      224.07     39.84 o 
   5  17   7      183.06      248.03     71.77 o 
  -4  18   7       52.29       48.01     71.18 o 
  -2  18   7      703.24      678.27     70.59 o 
   0  18   7       98.27      140.64     32.16 o 
   2  18   7      359.73      348.06     56.39 o 
   4  18   7       65.58       94.94     23.31 o 
  -1  19   7      389.48      448.59     63.34 o 
   1  19   7      167.07      161.61     33.24 o 
 -12   0   8      238.17      275.21     74.74 o 
 -10   0   8      914.61      856.02     87.19 o 
  -8   0   8     5377.77     4828.12    302.50 o 
  -6   0   8       34.40       21.75     14.48 o 
  -4   0   8    15792.63    14642.34    293.12 o 
  -2   0   8     2422.99     2590.92     78.87 o 
   0   0   8    12793.84    13377.37    250.48 o 
   2   0   8     2321.86     2388.73     72.12 o 
   4   0   8     2266.66     2300.72     76.94 o 
   6   0   8      633.16      610.72     56.24 o 
   8   0   8     1059.15      979.96     83.38 o 
  10   0   8     1499.51     1288.29    101.08 o 
  12   0   8      488.50      471.20     55.27 o 
 -11   1   8      165.82      145.83     72.96 o 
  -9   1   8      114.76      142.06     21.88 o 
  -7   1   8      230.34      245.77     33.59 o 
  -5   1   8       14.03       56.60     13.64 o 
  -3   1   8     5735.45     5495.65     88.58 o 
  -1   1   8     2127.97     2140.05     45.16 o 
   1   1   8     1117.14     1065.16     40.92 o 
   3   1   8       85.89       87.49     10.09 o 
   5   1   8      292.69      325.61     26.00 o 
   7   1   8      665.30      661.52     47.42 o 
   9   1   8      143.83      199.12     30.49 o 
  11   1   8       75.44       90.08     17.69 o 
 -12   2   8      152.79      156.43     30.54 o 
 -10   2   8      411.52      430.49     38.43 o 
  -8   2   8     1545.05     1418.09     68.47 o 
  -6   2   8      754.24      664.82     47.97 o 
  -4   2   8     1017.91      933.24     47.32 o 
  -2   2   8     7081.51     7166.31    100.24 o 
   0   2   8     1907.51     1871.38     43.00 o 
   2   2   8      382.65      400.71     18.87 o 
   4   2   8     2758.34     2740.81     58.83 o 
   6   2   8      146.67      159.61     24.04 o 
   8   2   8     1193.08     1089.18     60.44 o 
  10   2   8       45.37       59.32     17.05 o 
  12   2   8       89.17       89.92     17.57 o 
 -11   3   8      131.43      175.90     23.03 o 
  -9   3   8      145.03      228.13     36.70 o 
  -7   3   8     1339.76     1344.86     79.18 o 
  -5   3   8      516.84      593.71     50.48 o 
  -3   3   8     4604.65     4311.78    115.41 o 
  -1   3   8     2322.56     2372.86     50.08 o 
   1   3   8     1422.58     1361.40     48.74 o 
   3   3   8      280.71      299.70     18.85 o 
   5   3   8      599.12      542.30     33.00 o 
   7   3   8     1187.87     1048.96     69.04 o 
   9   3   8      920.74      837.23     64.31 o 
  11   3   8      205.12      266.27     49.47 o 
 -12   4   8       43.14       56.76     45.67 o 
 -10   4   8      818.37      839.80     71.37 o 
  -8   4   8      177.55      187.77     25.54 o 
  -6   4   8     1367.94     1286.83     63.60 o 
  -4   4   8      131.91      152.60     22.25 o 
  -2   4   8      237.87      247.92     17.83 o 
   0   4   8       65.02       91.01     14.40 o 
   2   4   8      838.68      867.48     39.01 o 
   4   4   8      501.82      474.65     26.10 o 
   6   4   8     3630.83     3475.41     97.38 o 
  10   4   8      193.53      194.83     31.63 o 
  12   4   8      123.24      125.44     23.70 o 
 -11   5   8        2.19       33.80     23.07 o 
  -9   5   8      239.07      315.67     37.08 o 
  -7   5   8     2769.69     2646.54     97.82 o 
  -5   5   8     1441.21     1223.47     58.19 o 
  -3   5   8     2346.03     2247.37     71.61 o 
  -1   5   8      647.83      674.95     25.27 o 
   1   5   8     1834.91     1800.93     83.77 o 
   3   5   8       33.34       52.70     10.74 o 
   5   5   8      212.18      200.60     30.20 o 
   7   5   8      298.32      368.60     55.17 o 
   9   5   8       27.74       40.77     16.88 o 
  11   5   8       52.11       68.68     16.79 o 
 -10   6   8      472.46      440.24     55.95 o 
  -8   6   8      493.51      526.68     54.83 o 
  -6   6   8      296.58      277.71     34.69 o 
  -4   6   8      591.34      543.03     42.06 o 
  -2   6   8      102.94      100.18     15.30 o 
   0   6   8       13.39       16.97      8.97 o 
   2   6   8     2626.93     2507.76     73.40 o 
   4   6   8      208.80      241.65     33.85 o 
   6   6   8      311.45      338.40     32.91 o 
   8   6   8      359.77      409.69     57.28 o 
  10   6   8      282.27      245.31     44.68 o 
 -11   7   8      139.58      129.46     29.56 o 
  -9   7   8      606.28      584.13     54.60 o 
  -7   7   8      204.78      229.15     30.53 o 
  -5   7   8      682.94      710.99     45.94 o 
  -3   7   8      503.19      532.72     39.09 o 
  -1   7   8     3777.86     3634.09    121.20 o 
   1   7   8      488.80      486.57     34.41 o 
   3   7   8      221.19      231.98     33.37 o 
   5   7   8     2631.14     2375.16     94.41 o 
   7   7   8      329.58      381.87     52.82 o 
   9   7   8      746.84      650.15     67.02 o 
  11   7   8      225.76      233.80     36.93 o 
 -10   8   8       16.47      -11.12     19.92 o 
  -8   8   8     1593.57     1558.31     86.23 o 
  -6   8   8      949.01      862.03     51.39 o 
  -4   8   8      352.40      376.56     47.75 o 
  -2   8   8      915.06      864.42     55.62 o 
   0   8   8     2413.59     2125.67    177.94 o 
   2   8   8      672.18      611.99     43.56 o 
   4   8   8     1419.89     1357.43    120.43 o 
   6   8   8      108.07      120.81     22.35 o 
   8   8   8     1960.69     1832.89    101.99 o 
  10   8   8      903.82      836.46     64.88 o 
 -11   9   8      237.87      164.24     88.97 o 
  -9   9   8      722.73      708.28     95.98 o 
  -7   9   8     2068.01     2139.46    100.80 o 
  -5   9   8      158.06      197.14     39.00 o 
  -3   9   8      517.13      515.42     67.05 o 
  -1   9   8     1687.68     1547.57     91.01 o 
   1   9   8      445.77      509.06     64.68 o 
   3   9   8      574.96      563.23     47.16 o 
   5   9   8     1181.47     1017.62     63.85 o 
   7   9   8      557.70      604.88     54.17 o 
   9   9   8     1069.87      972.72     71.21 o 
 -10  10   8       28.34       49.67     17.96 o 
  -8  10   8      605.39      613.64     63.85 o 
  -6  10   8       20.08       48.45     15.87 o 
  -4  10   8      418.67      454.12     65.70 o 
  -2  10   8     1573.00     1431.55    123.37 o 
   0  10   8      192.90      203.65     39.78 o 
   2  10   8      219.23      231.63     44.08 o 
   4  10   8      128.87      127.23     29.07 o 
   6  10   8     1163.62     1027.64     66.78 o 
   8  10   8      529.04      471.92     79.51 o 
  10  10   8      542.47      522.66     63.33 o 
  -9  11   8      953.25      860.05    110.32 o 
  -7  11   8      182.84      163.89     24.65 o 
  -5  11   8      738.03      703.35     71.32 o 
  -3  11   8     2684.55     2474.16    128.19 o 
  -1  11   8       14.31        9.77     10.46 o 
   1  11   8      683.93      687.29     63.13 o 
   3  11   8      538.37      504.48     70.58 o 
   5  11   8     1768.58     1668.22    105.46 o 
   7  11   8       40.45       52.93     47.45 o 
   9  11   8      860.71      884.20     83.40 o 
  -8  12   8       10.39       20.71     23.73 o 
  -6  12   8      726.38      517.34    233.10 o 
  -4  12   8     2117.38     1973.25    116.27 o 
  -2  12   8     1129.99     1193.43     87.04 o 
   0  12   8     1095.53     1061.12     81.58 o 
   2  12   8     1637.45     1426.53     96.77 o 
   4  12   8      966.88     1029.44     81.78 o 
   6  12   8      956.87      811.74     77.68 o 
   8  12   8       14.97       54.57     30.84 o 
  -9  13   8        3.02       18.98     22.54 o 
  -7  13   8      649.69      661.44     69.59 o 
  -5  13   8       18.23       57.27     41.52 o 
  -3  13   8      166.18      170.09     43.89 o 
  -1  13   8     1169.28     1166.03     91.94 o 
   1  13   8      631.60      563.37     77.02 o 
   3  13   8      147.86      145.25     31.90 o 
   5  13   8      536.96      565.52     78.16 o 
   7  13   8      115.04       97.75     23.69 o 
  -8  14   8      219.66      167.26     48.64 o 
  -6  14   8       52.72       69.52     17.94 o 
  -4  14   8      890.12      909.49     76.47 o 
  -2  14   8      603.25      528.71     74.43 o 
   0  14   8      103.93       78.22     20.52 o 
   2  14   8      878.48      828.61     84.26 o 
   4  14   8      659.39      588.37    116.25 o 
   6  14   8      251.54      271.35     49.65 o 
   8  14   8      663.44      641.77    122.19 o 
  -7  15   8      678.93      790.65     74.01 o 
  -5  15   8       27.87       83.45     18.02 o 
  -3  15   8      191.03      170.31     36.04 o 
  -1  15   8      413.22      462.01     68.69 o 
   1  15   8      276.74      272.51     50.33 o 
   3  15   8      463.13      327.94     54.06 o 
   5  15   8      931.84      942.21     90.81 o 
   7  15   8      330.54      402.73     61.00 o 
  -6  16   8       20.25       26.10     18.98 o 
  -4  16   8      415.76      422.11     63.29 o 
  -2  16   8       78.17      112.45     36.18 o 
   0  16   8      349.46      349.91     59.10 o 
   2  16   8      245.40      248.16     71.18 o 
   4  16   8      232.65      219.06    113.29 o 
   6  16   8      208.06      207.27     33.56 o 
  -5  17   8       45.45       98.34     22.54 o 
  -3  17   8     1021.06     1076.70     86.47 o 
  -1  17   8      334.61      448.68     69.08 o 
   1  17   8      152.11      156.61     30.70 o 
   3  17   8      613.91      617.38     85.29 o 
   5  17   8      396.59      440.11     63.23 o 
  -2  18   8      519.89      590.61     82.73 o 
   0  18   8       28.71       49.90     19.59 o 
   2  18   8        8.22        2.66     20.17 o 
 -11   1   9      457.23      383.55     34.17 o 
  -9   1   9       71.22       57.21     19.52 o 
  -7   1   9      691.54      652.99     48.56 o 
  -5   1   9     1872.56     1679.67     70.06 o 
  -3   1   9      630.63      630.89     24.14 o 
  -1   1   9      274.99      304.00     16.43 o 
   1   1   9     1068.44     1042.32     32.57 o 
   3   1   9      219.62      262.52     19.43 o 
   5   1   9      299.60      349.63     27.75 o 
   7   1   9      820.22      866.41     51.75 o 
   9   1   9      437.60      444.34     59.96 o 
  11   1   9      100.18      148.66     46.86 o 
 -12   2   9       46.83       52.09     23.06 o 
 -10   2   9      833.83      729.09     51.16 o 
  -8   2   9     1181.46     1144.98     74.22 o 
  -6   2   9      719.44      670.65     46.59 o 
  -4   2   9     3318.35     3110.91     92.82 o 
  -2   2   9      316.58      341.75     24.04 o 
   0   2   9      883.80      938.64     29.18 o 
   2   2   9     1072.56     1007.80     32.37 o 
   4   2   9      323.98      391.26     24.77 o 
   6   2   9      408.72      495.91     57.69 o 
   8   2   9      620.39      652.67     61.90 o 
  10   2   9       37.16       47.42     22.92 o 
  12   2   9      100.60      135.21     21.35 o 
 -11   3   9      136.52      162.23     24.74 o 
  -9   3   9      274.84      247.72     30.35 o 
  -7   3   9     1942.20     1680.64     76.52 o 
  -5   3   9     1477.17     1438.39     65.82 o 
  -3   3   9     4562.92     4580.20    104.69 o 
  -1   3   9      155.84      183.19     12.80 o 
   1   3   9     4488.88     4457.83     96.61 o 
   3   3   9      410.55      428.18     25.70 o 
   5   3   9      167.59      193.04     26.78 o 
   7   3   9     1004.84     1014.14     68.23 o 
   9   3   9      322.86      353.50     50.13 o 
  11   3   9        8.84       26.41     20.62 o 
 -10   4   9      230.93      227.71     22.28 o 
  -8   4   9      141.84      155.50     24.94 o 
  -6   4   9      627.39      620.47     51.59 o 
  -4   4   9     2111.53     2016.73     72.73 o 
  -2   4   9      863.39      823.88     31.97 o 
   0   4   9      258.94      301.86     27.06 o 
   2   4   9     2060.68     2067.81     65.56 o 
   4   4   9      791.83      715.06     33.29 o 
   6   4   9     1057.05     1047.86     67.82 o 
   8   4   9      239.52      221.37     38.37 o 
  10   4   9      144.38      188.97     31.51 o 
 -11   5   9       37.12       48.21     22.83 o 
  -9   5   9      453.16      477.25     42.45 o 
  -7   5   9     3725.49     3186.60    110.72 o 
  -5   5   9      229.78      256.61     31.33 o 
  -3   5   9      563.62      550.93     35.54 o 
  -1   5   9      304.00      252.02     32.87 o 
   1   5   9     1282.83     1309.16     52.45 o 
   3   5   9     1019.71     1017.57     45.47 o 
   5   5   9      802.41      708.42     42.51 o 
   7   5   9       60.76       76.28     18.69 o 
   9   5   9      284.06      213.33     41.71 o 
  11   5   9      272.35      299.42     44.02 o 
 -10   6   9      104.38      180.31     35.23 o 
  -8   6   9      658.45      641.03     48.66 o 
  -6   6   9     1382.33     1227.24     62.11 o 
  -4   6   9       28.08       20.65      8.51 o 
  -2   6   9      383.91      355.77     43.12 o 
   0   6   9      312.05      360.09     31.07 o 
   2   6   9      343.92      376.30     39.88 o 
   4   6   9      289.78      239.98     42.17 o 
   6   6   9     1407.47     1118.86     99.08 o 
   8   6   9      131.71      165.13     36.01 o 
  10   6   9      677.55      598.68     62.14 o 
 -11   7   9      119.02      176.42     53.38 o 
  -9   7   9      313.93      374.88     41.42 o 
  -7   7   9      362.95      472.45     57.16 o 
  -5   7   9      123.83      154.75     29.82 o 
  -3   7   9      234.05      317.49     43.27 o 
  -1   7   9      334.09      367.65     44.93 o 
   1   7   9       36.90       45.89     11.89 o 
   3   7   9      601.11      567.03     45.52 o 
   5   7   9      240.64      291.36     39.85 o 
   7   7   9      777.73      732.69     64.85 o 
   9   7   9      592.07      623.15     73.63 o 
  11   7   9      631.41      581.39     58.55 o 
 -10   8   9      266.37      324.89     50.47 o 
  -8   8   9      600.00      630.46     67.02 o 
  -6   8   9      611.20      574.06     62.93 o 
  -4   8   9      465.06      481.05     57.01 o 
  -2   8   9      894.76      886.79     57.98 o 
   0   8   9     1306.75     1253.04     67.03 o 
   2   8   9     2548.09     2485.61     95.12 o 
   4   8   9      374.74      386.13     45.91 o 
   6   8   9     1355.65     1293.61     72.77 o 
   8   8   9      760.74      670.85     69.51 o 
  10   8   9      254.27      228.01     34.92 o 
  -9   9   9      111.43      156.37     20.17 o 
  -7   9   9      122.54       50.94     56.94 o 
  -5   9   9      147.73      173.42     35.95 o 
  -3   9   9      652.63      666.85     59.77 o 
  -1   9   9     1284.52     1304.81     86.57 o 
   1   9   9      202.32      150.81     32.29 o 
   3   9   9      762.51      727.11     51.31 o 
   5   9   9     1544.26     1416.32     77.29 o 
   7   9   9       12.17       39.85     17.56 o 
   9   9   9      281.54      304.16     44.97 o 
 -10  10   9      271.96      399.77     86.60 o 
  -8  10   9     1185.06     1258.97     91.86 o 
  -6  10   9       40.58       66.20     19.07 o 
  -4  10   9      829.89      799.27     70.04 o 
  -2  10   9     2284.43     2101.18    115.61 o 
   0  10   9      439.35      536.94     70.46 o 
   2  10   9      174.81      169.64     39.18 o 
   4  10   9     2325.05     2110.67    269.88 o 
   6  10   9     1484.91     1449.37     81.78 o 
   8  10   9      600.66      537.05     68.49 o 
  10  10   9      319.38      299.85     40.52 o 
  -9  11   9        9.58       56.94     23.73 o 
  -7  11   9      193.49      106.48     36.77 o 
  -5  11   9      435.23      502.05     70.79 o 
  -3  11   9      224.31      261.76     50.74 o 
  -1  11   9      349.52      377.54     61.14 o 
   1  11   9     2295.22     2150.69    119.39 o 
   3  11   9      943.90      870.02     73.59 o 
   5  11   9     1008.97      930.88    100.83 o 
   7  11   9      119.88      146.94     24.15 o 
   9  11   9     1018.70     1002.52     89.26 o 
  -8  12   9      104.12      117.28     26.10 o 
  -6  12   9       72.14       96.68     23.64 o 
  -4  12   9     2322.68     2101.26    183.87 o 
  -2  12   9      859.37      778.57     94.90 o 
   0  12   9       55.87       42.06     14.66 o 
   2  12   9      783.28      731.43     69.40 o 
   4  12   9      176.99      137.27     27.88 o 
   6  12   9        0.51       12.91     18.98 o 
   8  12   9      212.64      224.21     62.87 o 
  -7  13   9      381.64      344.23     88.97 o 
  -5  13   9      269.36      250.80     45.67 o 
  -3  13   9     2082.64     1971.89    121.03 o 
  -1  13   9      437.06      501.16     73.31 o 
   1  13   9      879.04      853.67     75.49 o 
   3  13   9      222.70      223.93     44.43 o 
   5  13   9        7.70       37.77     18.98 o 
   7  13   9       19.69       25.64     16.46 o 
  -6  14   9      138.02      136.97     29.66 o 
  -4  14   9      433.67      444.66     64.97 o 
  -2  14   9     1495.92     1410.17    101.34 o 
   0  14   9      409.88      467.66     72.06 o 
   2  14   9      565.47      675.08     88.08 o 
   4  14   9       83.28       89.37     21.28 o 
   6  14   9      160.78      208.21     35.05 o 
  -5  15   9     1766.82     1539.50    107.38 o 
  -3  15   9      458.70      493.17     72.29 o 
  -1  15   9      476.44      457.47     66.49 o 
   1  15   9      130.57      164.98     34.80 o 
   3  15   9       97.17      113.03     22.60 o 
   5  15   9        1.67       64.67     16.61 o 
  -4  16   9       34.52       39.74     18.45 o 
  -2  16   9       90.08       55.92     25.50 o 
   0  16   9       63.14      126.24     24.48 o 
   2  16   9      174.42      195.71     58.72 o 
   4  16   9      155.86      204.76     33.35 o 
  -3  17   9      170.45      230.86     60.50 o 
  -1  17   9      158.02      135.44     29.04 o 
   1  17   9       22.65       54.16     21.95 o 
   3  17   9       16.03       34.11     19.57 o 
   0  18   9      501.19      583.26     65.12 o 
 -10   0  10     1320.39     1151.17     87.47 o 
  -8   0  10      232.50      273.55     50.42 o 
  -6   0  10      691.70      569.62     75.66 o 
  -4   0  10     3936.02     3820.16    201.07 o 
  -2   0  10      406.30      397.26     35.54 o 
   0   0  10      580.19      637.67     37.76 o 
   2   0  10    16349.23    16591.09    234.68 o 
   4   0  10      266.45      272.95     27.12 o 
   6   0  10     1135.47     1121.03    125.74 o 
   8   0  10       62.00       65.24     29.66 o 
  10   0  10        3.41        2.37     22.54 o 
 -11   1  10       92.81      126.07     15.85 o 
  -9   1  10      140.58      155.54     19.48 o 
  -7   1  10      179.48      209.41     29.43 o 
  -5   1  10     1104.49     1040.03     55.27 o 
  -3   1  10      549.95      547.75     28.74 o 
  -1   1  10      793.74      818.71     29.26 o 
   1   1  10      574.89      579.91     24.20 o 
   3   1  10      141.59      172.34     20.28 o 
   5   1  10      702.51      712.31     50.79 o 
   7   1  10     2861.36     2699.56    117.12 o 
   9   1  10      541.64      612.32     90.15 o 
  11   1  10      314.90      277.86     51.85 o 
 -10   2  10      276.78      221.87     35.96 o 
  -8   2  10      861.86      830.24     52.21 o 
  -6   2  10       54.85       69.37     14.90 o 
  -4   2  10      212.54      215.94     26.50 o 
  -2   2  10      213.22      214.51     15.92 o 
   0   2  10      840.53      885.92     37.34 o 
   2   2  10     1111.81     1040.52     53.81 o 
   4   2  10      451.70      438.32     28.28 o 
   6   2  10     1337.69     1235.78     73.61 o 
   8   2  10       85.35      106.85     25.21 o 
  10   2  10       35.53       45.64     25.50 o 
 -11   3  10       64.79       71.65     17.78 o 
  -9   3  10       34.09       65.79     13.01 o 
  -7   3  10       13.09       50.21     12.87 o 
  -5   3  10     3884.01     3498.78    121.80 o 
  -3   3  10     2139.92     2121.63     74.31 o 
  -1   3  10      301.95      323.04     25.99 o 
   1   3  10      768.71      737.59     38.55 o 
   3   3  10     1828.49     1826.93     57.84 o 
   5   3  10      498.18      474.54     36.94 o 
   7   3  10     1124.02     1048.42     72.48 o 
   9   3  10      112.03      114.34     25.22 o 
  11   3  10      109.78      136.25     21.56 o 
 -10   4  10       42.75       69.94     16.42 o 
  -8   4  10     1218.22     1173.82     64.45 o 
  -6   4  10     2695.53     2576.40     84.49 o 
  -4   4  10     1112.91     1103.52     61.62 o 
  -2   4  10      160.21      164.09     17.59 o 
   0   4  10      314.11      294.65     28.39 o 
   2   4  10      121.04      148.64     23.13 o 
   4   4  10      184.15      211.45     28.89 o 
   6   4  10      924.26      855.77     60.77 o 
   8   4  10     1378.08     1208.40     79.07 o 
  10   4  10      610.63      595.15     60.13 o 
 -11   5  10      132.76      160.95     25.26 o 
  -9   5  10       89.40      114.88     18.18 o 
  -7   5  10      575.38      582.33     50.23 o 
  -5   5  10     2145.73     2116.62     94.72 o 
  -3   5  10      888.42      771.86     67.70 o 
  -1   5  10      118.55      160.92     21.96 o 
   1   5  10      555.43      554.21     35.46 o 
   3   5  10      234.05      269.25     30.10 o 
   5   5  10      516.79      526.74     42.67 o 
   7   5  10     1039.83      920.31     65.91 o 
   9   5  10      492.50      453.66     58.38 o 
  11   5  10      567.70      650.10     58.60 o 
 -10   6  10      134.45      122.53     18.47 o 
  -8   6  10      427.69      391.14     51.12 o 
  -6   6  10        1.28       28.89     13.32 o 
  -4   6  10      644.05      666.08     57.24 o 
  -2   6  10      203.80      242.64     36.46 o 
   0   6  10     1949.40     1811.17     75.88 o 
   2   6  10       14.70       13.17     10.24 o 
   4   6  10     1205.30     1205.10     65.67 o 
   6   6  10      815.54      860.26     62.73 o 
   8   6  10      463.47      497.60     79.63 o 
  10   6  10      733.13      634.49     65.32 o 
  -9   7  10      175.45      190.08     27.33 o 
  -7   7  10      407.93      424.93     60.06 o 
  -5   7  10     2233.65     1879.41     93.04 o 
  -3   7  10      278.28      330.76     44.93 o 
  -1   7  10      304.13      380.51     46.55 o 
   1   7  10      621.71      561.76     37.28 o 
   3   7  10      190.78      247.82     32.05 o 
   5   7  10      903.05      852.31     68.08 o 
   7   7  10     2770.97     2473.92    118.97 o 
   9   7  10       83.50      156.08     31.76 o 
 -10   8  10       66.28       49.82     23.73 o 
  -8   8  10      223.70      269.92     49.41 o 
  -6   8  10      649.61      567.96     62.36 o 
  -4   8  10     1379.46     1342.22     77.80 o 
  -2   8  10       45.17       59.69     16.04 o 
   0   8  10       84.23      116.62     24.57 o 
   2   8  10     1114.55      988.64     58.33 o 
   4   8  10        5.32       34.56     11.47 o 
   6   8  10      249.09      273.89     35.15 o 
   8   8  10      111.70      139.96     27.96 o 
  10   8  10      777.48      748.13     64.23 o 
  -9   9  10      140.21      168.78     27.17 o 
  -7   9  10        7.39       41.39     14.82 o 
  -5   9  10      212.91      249.74     38.05 o 
  -3   9  10     1470.02     1321.82     77.80 o 
  -1   9  10     2522.88     2389.79    118.98 o 
   1   9  10      461.93      518.75     68.77 o 
   3   9  10     2552.58     2497.01    103.14 o 
   5   9  10     1014.84      907.90     60.92 o 
   7   9  10       27.96       49.42     16.88 o 
   9   9  10      116.12      104.86     18.48 o 
  -8  10  10      642.26      779.97     67.05 o 
  -6  10  10      855.67      916.65     77.96 o 
  -4  10  10       14.96       24.91     14.26 o 
  -2  10  10      343.54      377.96     60.12 o 
   0  10  10       98.91      115.04     30.20 o 
   2  10  10     1695.29     1576.43    100.49 o 
   4  10  10      153.65      140.95     26.67 o 
   6  10  10       22.98       21.32     11.94 o 
   8  10  10      799.94      819.57     62.94 o 
  -9  11  10       98.41      182.69     40.33 o 
  -7  11  10       12.72       53.94     15.87 o 
  -5  11  10      397.36      440.28     67.43 o 
  -3  11  10      102.88      105.63     26.98 o 
  -1  11  10     1876.29     1685.12    108.21 o 
   1  11  10      237.88      227.31     45.27 o 
   3  11  10     2629.80     2481.09    133.08 o 
   5  11  10      209.91      228.15     40.03 o 
   7  11  10      108.59      115.07     39.15 o 
   9  11  10      236.23      190.42     55.16 o 
  -8  12  10      318.88      427.92     64.06 o 
  -6  12  10      217.21      202.83     54.57 o 
  -4  12  10      997.73      984.82     82.09 o 
  -2  12  10      175.61      209.18     45.08 o 
   0  12  10      565.15      541.86     74.65 o 
   2  12  10      205.70      237.02     45.87 o 
   4  12  10      413.50      516.85     76.39 o 
   6  12  10      122.14      109.59     22.46 o 
   8  12  10      209.21      244.37     58.13 o 
  -7  13  10       59.03      120.55     25.96 o 
  -5  13  10      379.31      374.63     53.87 o 
  -3  13  10      742.67      704.97     76.15 o 
  -1  13  10     2892.31     2649.35    144.17 o 
   1  13  10      311.21      315.31     53.98 o 
   3  13  10      183.92      227.90     44.49 o 
   5  13  10      215.18      219.00     40.93 o 
   7  13  10       26.98       52.39     17.33 o 
  -6  14  10      208.27      248.15     42.17 o 
  -4  14  10       17.00       28.73     15.37 o 
  -2  14  10      242.07      276.34     49.47 o 
   0  14  10       62.08       40.51     13.97 o 
   2  14  10      100.42      122.91     32.49 o 
   4  14  10      517.75      578.78     81.63 o 
   6  14  10       30.70       51.74     19.06 o 
  -5  15  10      157.09      210.30     30.20 o 
  -3  15  10      145.47      210.56     39.90 o 
  -1  15  10        6.35       22.91     14.52 o 
   1  15  10      198.33      222.11     45.60 o 
   3  15  10      166.90      151.53     33.43 o 
   5  15  10      142.80      188.98     37.61 o 
  -4  16  10      354.87      341.19     56.94 o 
  -2  16  10      792.35      741.99     67.49 o 
   0  16  10      360.73      416.67     68.40 o 
   2  16  10       86.00      119.42     31.06 o 
   4  16  10      175.40      172.24     26.71 o 
  -1  17  10      137.51      141.85     34.40 o 
   1  17  10       96.66      142.72     48.64 o 
 -11   1  11      230.29      252.61     35.79 o 
  -9   1  11      213.61      223.33     27.83 o 
  -7   1  11      454.36      534.41     53.28 o 
  -5   1  11     5575.30     4893.63    129.50 o 
  -3   1  11      436.98      459.79     31.68 o 
  -1   1  11      355.58      407.65     25.15 o 
   1   1  11      586.69      559.10     30.72 o 
   3   1  11       48.99       74.51     10.97 o 
   5   1  11      808.24      693.34     75.92 o 
   7   1  11      772.87      704.06     81.78 o 
   9   1  11      144.79      132.43     33.22 o 
  11   1  11      260.05      266.42     49.86 o 
 -10   2  11       69.77       78.82     13.83 o 
  -8   2  11      422.30      428.30     47.38 o 
  -6   2  11     1266.07     1062.07     59.04 o 
  -4   2  11      886.26      871.55     46.84 o 
  -2   2  11      702.99      684.80     32.21 o 
   0   2  11      509.57      498.80     29.30 o 
   2   2  11      433.76      469.49     33.33 o 
   4   2  11     1297.82     1203.39     56.53 o 
   6   2  11     1753.35     1703.13     88.42 o 
   8   2  11       87.54      113.93     32.09 o 
  10   2  11      248.93      343.75     65.49 o 
 -11   3  11       16.95       24.13     15.53 o 
  -9   3  11       91.23      111.28     18.36 o 
  -7   3  11      536.13      617.70     53.77 o 
  -5   3  11     5361.48     5018.23    128.57 o 
  -3   3  11      125.93      153.97     27.87 o 
  -1   3  11       76.61       71.33     12.89 o 
   1   3  11     1573.43     1536.40     59.57 o 
   3   3  11      256.90      270.74     26.77 o 
   5   3  11       12.91       25.83     11.22 o 
   7   3  11      423.22      425.58     44.83 o 
   9   3  11      188.78      161.01     39.40 o 
  11   3  11      148.61      253.39     54.57 o 
 -10   4  11      116.11      125.65     15.44 o 
  -8   4  11      595.08      575.04     49.78 o 
  -6   4  11      995.75      968.93     63.51 o 
  -4   4  11     2705.05     2467.83    101.80 o 
  -2   4  11      678.58      716.58     52.66 o 
   0   4  11      446.71      473.21     33.58 o 
   2   4  11      651.65      661.81     38.78 o 
   4   4  11      796.89      737.84     44.06 o 
   6   4  11      921.82      922.26     64.17 o 
   8   4  11       78.40      106.74     26.28 o 
  10   4  11      271.32      225.44     50.14 o 
  -9   5  11      523.59      521.28     93.72 o 
  -7   5  11      832.36      710.75     63.84 o 
  -5   5  11     6486.98     6115.90    216.58 o 
  -3   5  11     1501.72     1433.14    100.35 o 
  -1   5  11      506.81      523.09     35.54 o 
   1   5  11      601.24      580.67     37.50 o 
   3   5  11       88.66      114.77     15.03 o 
   5   5  11      120.22      156.41     22.92 o 
   7   5  11       52.06       69.11     17.59 o 
   9   5  11      444.20      508.42     64.60 o 
 -10   6  11      159.22      254.35     55.48 o 
  -8   6  11       92.92      166.06     27.09 o 
  -6   6  11      285.89      324.95     43.30 o 
  -4   6  11      216.38      247.29     38.11 o 
  -2   6  11      290.06      260.63     50.12 o 
   0   6  11     2225.31     2233.09     76.60 o 
   2   6  11      574.44      539.06     48.28 o 
   4   6  11     1357.85     1269.76     61.56 o 
   6   6  11     1087.80      969.40     67.69 o 
   8   6  11       91.36       78.19     18.86 o 
  10   6  11       50.17       83.44     36.44 o 
  -9   7  11      719.30      644.68     49.01 o 
  -7   7  11      897.87      814.12     64.41 o 
  -5   7  11     1229.25     1123.91     71.35 o 
  -3   7  11      485.78      546.03     59.63 o 
  -1   7  11      662.61      600.06     44.35 o 
   1   7  11     2243.35     2047.75     93.89 o 
   3   7  11      502.58      482.55     52.27 o 
   5   7  11      377.65      363.35     41.57 o 
   7   7  11        0.97       18.33     17.49 o 
   9   7  11        6.41       11.52     14.29 o 
  -8   8  11      599.62      659.67     53.25 o 
  -6   8  11       47.31       72.07     16.10 o 
  -4   8  11      172.15      206.10     35.99 o 
  -2   8  11      378.56      390.72     50.77 o 
   0   8  11     2346.52     2284.41     81.71 o 
   2   8  11      591.37      576.99     47.64 o 
   4   8  11      300.76      266.72     39.80 o 
   6   8  11       26.17       33.66     14.94 o 
   8   8  11      834.55      838.10     73.12 o 
  -9   9  11       12.98      105.25     19.59 o 
  -7   9  11      103.49      129.23     40.00 o 
  -5   9  11      204.35      248.61     38.57 o 
  -3   9  11      339.78      362.19     49.92 o 
  -1   9  11      897.33      848.43     60.01 o 
   1   9  11       45.43       28.63     11.06 o 
   3   9  11      185.83      248.01     37.88 o 
   5   9  11      574.01      646.71     59.55 o 
   7   9  11      439.81      492.62     61.26 o 
   9   9  11      116.83      124.44     23.53 o 
  -8  10  11       72.67      136.86     31.44 o 
  -6  10  11       53.37      112.90     32.03 o 
  -4  10  11       86.71       70.01     20.29 o 
  -2  10  11      353.72      295.68     55.78 o 
   0  10  11      146.59      172.44     35.58 o 
   2  10  11      549.77      547.50     73.69 o 
   4  10  11      175.08      216.41     33.21 o 
   6  10  11      236.73      207.25     35.31 o 
   8  10  11       13.62       32.11     15.45 o 
  -7  11  11      332.38      410.86     46.69 o 
  -5  11  11      557.09      523.13     73.69 o 
  -3  11  11      204.67      277.61     67.62 o 
  -1  11  11        7.35       27.62     13.34 o 
   1  11  11      786.41      769.16     79.04 o 
   3  11  11      235.17      255.19     49.58 o 
   5  11  11      245.28      234.67     41.46 o 
   7  11  11      311.10      337.00     53.28 o 
  -6  12  11       73.14      102.07     37.37 o 
  -4  12  11      236.88      305.86     52.18 o 
  -2  12  11      140.66      158.86     75.33 o 
   0  12  11      940.56      798.36     72.47 o 
   2  12  11      421.86      477.01     70.89 o 
   4  12  11      316.81      309.50     52.02 o 
   6  12  11        9.69       26.74     16.21 o 
  -7  13  11       36.03      133.08     81.85 o 
  -5  13  11      183.69      212.02     39.40 o 
  -3  13  11      113.18      134.59     29.04 o 
  -1  13  11      242.76      270.05     45.27 o 
   1  13  11     1200.05     1117.97     89.71 o 
   3  13  11       22.47       46.33     15.37 o 
   5  13  11       10.81       12.49     15.67 o 
   7  13  11      350.78      491.12     99.65 o 
  -6  14  11      238.17      362.46     39.62 o 
  -4  14  11      259.10      229.77     39.84 o 
  -2  14  11      565.26      538.93     75.66 o 
   0  14  11     2077.06     2057.67    136.42 o 
   2  14  11      710.60      840.66     74.23 o 
   4  14  11      412.09      479.92     53.30 o 
   6  14  11        3.38       26.10     19.93 o 
  -5  15  11      331.81      519.26     69.38 o 
  -3  15  11       91.29      121.56     23.13 o 
  -1  15  11      346.54      374.90     62.87 o 
   1  15  11     1162.03     1203.63    108.54 o 
   3  15  11      210.09      230.01     39.33 o 
   5  15  11       88.75      102.68     29.06 o 
  -2  16  11       25.00       58.13     19.29 o 
   0  16  11      287.17      219.68     33.90 o 
   2  16  11      378.92      340.72     55.06 o 
 -10   0  12      396.81      326.84     44.49 o 
  -8   0  12      120.99      143.49     26.55 o 
  -6   0  12     2832.41     2573.77    136.66 o 
  -4   0  12      222.19      249.91     40.06 o 
  -2   0  12      157.39      143.54     52.20 o 
   0   0  12      195.37      243.30     43.67 o 
   4   0  12     1153.12     1062.23     74.96 o 
   6   0  12     1485.05     1466.23    153.03 o 
   8   0  12      372.07      334.53     94.90 o 
  10   0  12      601.21      722.44    145.91 o 
  -9   1  12      126.08      126.31     16.91 o 
  -7   1  12      718.01      696.88     56.70 o 
  -5   1  12     1557.68     1297.97     60.72 o 
  -3   1  12      106.24      136.64     24.33 o 
  -1   1  12     1817.82     1732.17     56.24 o 
   1   1  12       66.92       89.62     16.37 o 
   3   1  12       13.28       29.25     11.64 o 
   5   1  12     3040.51     2841.75    149.97 o 
   7   1  12      965.07      849.18     80.92 o 
   9   1  12      152.44      198.46     44.71 o 
 -10   2  12      154.35      134.26     21.75 o 
  -8   2  12      134.34      149.08     20.15 o 
  -6   2  12      807.78      778.26     54.25 o 
  -4   2  12     1497.40     1399.17     74.13 o 
  -2   2  12     2583.32     2548.33     81.15 o 
   0   2  12      128.91      166.82     19.03 o 
   2   2  12      216.31      210.00     23.65 o 
   4   2  12      392.15      460.67     54.01 o 
   6   2  12      606.50      656.57     91.42 o 
   8   2  12       98.20       90.82     49.23 o 
  10   2  12      255.62      285.96     52.86 o 
  -9   3  12      102.89      117.49     17.66 o 
  -7   3  12      206.15      187.82     42.71 o 
  -5   3  12        0.06       26.75     12.43 o 
  -3   3  12     4114.16     3837.87    127.92 o 
  -1   3  12      377.51      395.83     25.68 o 
   1   3  12       65.71       77.42     13.97 o 
   3   3  12      139.57      152.89     18.63 o 
   5   3  12      231.05      221.88     47.61 o 
   7   3  12      652.05      668.41     93.30 o 
   9   3  12        2.78       33.81     16.78 o 
 -10   4  12        0.52       30.28     14.54 o 
  -8   4  12      293.36      275.31     36.01 o 
  -6   4  12      265.50      272.55     51.46 o 
  -4   4  12     3905.61     3557.54    127.43 o 
  -2   4  12      414.41      424.58     47.00 o 
   0   4  12       83.25       92.62     15.45 o 
   2   4  12      366.01      387.41     35.56 o 
   4   4  12      873.70      834.40     48.39 o 
   6   4  12     2040.04     1915.81     97.83 o 
   8   4  12       60.76       45.57     26.10 o 
  10   4  12      526.75      501.13     51.46 o 
  -9   5  12       25.37      104.57     22.89 o 
  -7   5  12      475.48      437.33     53.31 o 
  -5   5  12     1314.30     1284.02     96.66 o 
  -3   5  12      120.33      147.21     28.21 o 
  -1   5  12      683.99      666.18     41.51 o 
   1   5  12      609.24      613.09     41.59 o 
   3   5  12      571.77      559.37     37.25 o 
   5   5  12       62.60       75.52     14.27 o 
   7   5  12      303.90      321.18     43.64 o 
   9   5  12      437.11      385.01     69.11 o 
 -10   6  12      511.37      661.27     49.80 o 
  -8   6  12       37.07       55.23     14.44 o 
  -6   6  12      303.20      352.52     47.26 o 
  -4   6  12      856.83      777.89    120.30 o 
  -2   6  12      525.68      575.71     53.42 o 
   0   6  12      325.35      360.29     33.12 o 
   2   6  12       98.53      116.33     18.07 o 
   4   6  12      971.89      922.75     52.79 o 
   6   6  12      388.71      392.23     51.09 o 
   8   6  12      239.25      288.43     43.38 o 
  -9   7  12      200.27      220.16     27.59 o 
  -7   7  12      498.08      602.39     64.59 o 
  -5   7  12       77.80       81.08     18.69 o 
  -3   7  12      178.87      214.97     36.33 o 
  -1   7  12      297.47      283.81     41.32 o 
   1   7  12     2569.88     2359.64     83.55 o 
   3   7  12      413.12      469.31     46.21 o 
   5   7  12     2330.12     2181.22     88.06 o 
   7   7  12      462.92      521.96     76.89 o 
   9   7  12       46.78       82.38     16.85 o 
  -8   8  12      143.60      158.23     21.96 o 
  -6   8  12       58.40       69.11     16.18 o 
  -4   8  12      262.65      273.35     41.64 o 
  -2   8  12      122.89      150.94     37.81 o 
   0   8  12      347.79      372.43     34.25 o 
   2   8  12     2737.09     2713.91    140.57 o 
   4   8  12      708.47      640.36     54.10 o 
   6   8  12      295.40      285.13     53.23 o 
   8   8  12      143.63      142.19     50.65 o 
  -7   9  12      203.88      237.10     30.36 o 
  -5   9  12       84.25       87.00     20.60 o 
  -3   9  12      134.06      153.90     26.60 o 
  -1   9  12      233.40      264.88     40.76 o 
   1   9  12      387.52      372.98     39.72 o 
   3   9  12     1089.09     1077.25     66.55 o 
   5   9  12      549.04      517.18     53.63 o 
   7   9  12       61.09       72.34     16.77 o 
  -8  10  12      304.64      381.54     42.93 o 
  -6  10  12      192.49      237.13     37.72 o 
  -4  10  12      311.72      308.21     59.51 o 
  -2  10  12      476.57      468.65     57.27 o 
   0  10  12        1.57       15.12     12.98 o 
   2  10  12     1223.08     1111.98     84.61 o 
   4  10  12      768.74      804.94     57.06 o 
   6  10  12       34.11       38.92     23.13 o 
   8  10  12      128.89      175.28     28.73 o 
  -7  11  12       30.20      115.81     25.57 o 
  -5  11  12      231.25      331.69     52.83 o 
  -3  11  12     2085.31     1841.73    119.03 o 
  -1  11  12     1242.94     1079.02    155.40 o 
   1  11  12      844.98      802.75     72.14 o 
   3  11  12      298.80      294.61     50.70 o 
   5  11  12      719.17      673.63     59.56 o 
   7  11  12       92.65      139.75     19.84 o 
  -6  12  12      302.33      290.05     45.57 o 
  -4  12  12      111.68      134.75     27.53 o 
  -2  12  12      216.36      237.87     43.59 o 
   0  12  12       79.39       98.32     20.60 o 
   2  12  12      602.60      575.29     78.40 o 
   4  12  12      128.51      158.05     27.53 o 
   6  12  12       32.69       68.32     17.38 o 
  -5  13  12       25.62       58.74     33.22 o 
  -3  13  12      481.20      508.29     72.38 o 
  -1  13  12       10.93       26.10     15.10 o 
   1  13  12       15.97       23.50     15.50 o 
   3  13  12      506.75      581.17    129.30 o 
   5  13  12      276.39      397.63     43.82 o 
  -4  14  12      126.50      181.53     31.92 o 
  -2  14  12       30.66       79.66     18.20 o 
   0  14  12      171.47      179.81     46.86 o 
   2  14  12      136.59      254.83     45.60 o 
   4  14  12      196.62      238.12     51.60 o 
  -3  15  12       59.61       97.89     20.23 o 
  -1  15  12      532.64      578.30     67.02 o 
   1  15  12      203.86      182.69     30.61 o 
   3  15  12       26.13       91.48     28.47 o 
  -9   1  13       73.18      134.13     21.45 o 
  -7   1  13      459.49      462.74     63.49 o 
  -5   1  13     1561.62     1461.28     77.25 o 
  -3   1  13      714.32      624.29     82.23 o 
  -1   1  13      907.59      947.63     48.28 o 
   1   1  13      108.69      126.01     20.33 o 
   3   1  13      609.05      623.83     46.06 o 
   5   1  13      276.62      325.01     59.97 o 
   7   1  13      348.25      401.13     72.85 o 
   9   1  13      287.05      303.51     53.30 o 
 -10   2  13      143.90      309.05     41.79 o 
  -8   2  13       57.81       70.48     18.62 o 
  -6   2  13      444.13      459.34     45.18 o 
  -4   2  13      261.95      304.39     41.68 o 
  -2   2  13      363.29      378.23     37.58 o 
   0   2  13      853.54      897.28     49.40 o 
   2   2  13      110.31      127.35     21.99 o 
   4   2  13      770.91      731.76     53.16 o 
   6   2  13     1135.60     1178.40     96.88 o 
   8   2  13      270.95      266.77     53.52 o 
  -9   3  13      125.17      125.86     21.84 o 
  -7   3  13      200.56      179.89     27.86 o 
  -5   3  13      518.24      529.98     49.59 o 
  -3   3  13      542.87      534.09     48.75 o 
  -1   3  13      701.16      659.60     40.86 o 
   1   3  13      226.94      245.17     30.85 o 
   3   3  13      125.80      143.09     21.11 o 
   5   3  13       22.77       51.57     15.67 o 
   7   3  13       58.55      107.29     29.64 o 
   9   3  13      130.62      127.71     25.00 o 
  -8   4  13       91.30      153.19     24.09 o 
  -6   4  13      174.41      170.45     26.69 o 
  -4   4  13      255.24      230.52     34.88 o 
  -2   4  13       30.08       65.31     17.32 o 
   0   4  13      450.68      474.08     31.29 o 
   2   4  13       14.23       34.05     11.02 o 
   4   4  13      457.24      494.28     57.01 o 
   6   4  13       15.50       23.73     17.56 o 
   8   4  13      186.68      312.33     56.06 o 
  -9   5  13      110.58      182.53     25.64 o 
  -7   5  13      622.83      508.00     48.99 o 
  -5   5  13      152.50      134.67     23.01 o 
  -3   5  13     1636.13     1659.88     85.86 o 
  -1   5  13     1787.88     1665.37     83.42 o 
   1   5  13      753.88      736.96     45.03 o 
   3   5  13      401.72      461.15     39.45 o 
   5   5  13      213.06      199.95     39.60 o 
   7   5  13      126.89      186.97     42.68 o 
   9   5  13      358.87      352.48     59.54 o 
  -8   6  13      247.43      282.32     33.95 o 
  -6   6  13        4.42       40.56     14.02 o 
  -4   6  13      322.39      321.26     46.07 o 
  -2   6  13     2412.15     2356.87    111.78 o 
   0   6  13      198.89      272.26     27.67 o 
   2   6  13      901.79      842.31     42.76 o 
   4   6  13      317.54      347.30     39.89 o 
   6   6  13      805.71      767.22     57.04 o 
   8   6  13        8.65       27.85     17.38 o 
  -9   7  13       97.02      164.70     30.24 o 
  -7   7  13      636.92      548.64     59.13 o 
  -5   7  13      752.95      729.54     65.19 o 
  -3   7  13      381.06      404.56     66.59 o 
  -1   7  13       70.59       85.56     17.14 o 
   1   7  13     1829.67     1684.16     71.11 o 
   3   7  13     2037.70     1948.20     92.21 o 
   5   7  13       63.81       65.30     12.51 o 
   7   7  13       92.58      136.97     28.09 o 
  -8   8  13      548.13      505.99     50.06 o 
  -6   8  13       59.07       67.77     15.84 o 
  -4   8  13      875.53      883.57     63.76 o 
  -2   8  13      685.30      744.00    103.12 o 
   0   8  13      238.13      261.49     36.51 o 
   2   8  13      554.90      540.57     50.36 o 
   4   8  13       65.40       68.73     14.54 o 
   6   8  13      147.09      170.37     37.08 o 
   8   8  13      114.55      172.60     25.28 o 
  -7   9  13      227.39      338.05     44.22 o 
  -5   9  13      315.97      453.61     54.89 o 
  -3   9  13      430.52      475.98     68.85 o 
  -1   9  13      196.51      210.67     32.79 o 
   1   9  13       83.10      125.59     24.19 o 
   3   9  13       31.87       40.62     11.60 o 
   5   9  13      388.90      455.28     44.81 o 
   7   9  13       14.36       26.86     14.83 o 
  -6  10  13      495.87      595.52     66.02 o 
  -4  10  13      245.29      284.71     38.68 o 
  -2  10  13       79.90      107.47     28.63 o 
   0  10  13      342.09      314.22     43.07 o 
   2  10  13      443.62      526.02     78.89 o 
   4  10  13      660.80      638.99     49.53 o 
   6  10  13        0.27       25.95     14.35 o 
  -5  11  13      107.57      183.34     37.96 o 
  -3  11  13       38.08       90.18     33.81 o 
  -1  11  13      236.07      247.72     46.14 o 
   1  11  13      635.46      601.47     91.34 o 
   3  11  13      398.56      475.88     68.36 o 
   5  11  13      476.38      502.52     57.38 o 
  -6  12  13      139.43      191.89     39.74 o 
  -4  12  13      218.13      186.55     49.82 o 
  -2  12  13      149.66      272.80     49.15 o 
   0  12  13      934.27     1010.78     83.46 o 
   2  12  13       15.74       20.76     15.10 o 
   4  12  13       70.50      114.91     20.76 o 
  -5  13  13      231.00      355.79     54.35 o 
  -3  13  13      364.64      428.76     63.34 o 
  -1  13  13       36.99       37.71     16.01 o 
   1  13  13      581.28      551.38     75.25 o 
   3  13  13        5.03       31.12     23.13 o 
  -2  14  13      789.29      759.71     78.95 o 
   0  14  13      732.43      701.62     78.29 o 
   2  14  13      158.48      154.65     58.13 o 
  -8   0  14       38.42      143.54     30.84 o 
  -6   0  14     1172.32      862.42    106.76 o 
  -4   0  14      641.64      695.15    131.68 o 
  -2   0  14      159.67      168.45     59.31 o 
   0   0  14     3766.57     3734.70    156.57 o 
   2   0  14      696.91      691.86     62.29 o 
   4   0  14     1639.61     1750.93    164.89 o 
   6   0  14      103.82      121.00     36.77 o 
   8   0  14       20.94       81.85     33.22 o 
  -9   1  14      125.43      178.92     27.28 o 
  -7   1  14      192.66      180.52     46.86 o 
  -5   1  14     1137.75      968.80     84.67 o 
  -3   1  14     1059.88     1029.55     88.47 o 
  -1   1  14      467.38      537.40     78.85 o 
   1   1  14      715.33      754.00     50.05 o 
   3   1  14      190.28      280.38     32.81 o 
   5   1  14      825.07      879.07     80.92 o 
   7   1  14      716.79      761.51    104.41 o 
   9   1  14       80.71       72.55     36.77 o 
  -8   2  14       75.34       75.25     13.61 o 
  -6   2  14      207.17      213.14     29.49 o 
  -4   2  14       57.65       56.81     27.28 o 
  -2   2  14      766.22      797.29     94.39 o 
   0   2  14     2379.67     2250.70     83.79 o 
   2   2  14       61.40       99.54     19.15 o 
   4   2  14      638.30      575.83     61.22 o 
   6   2  14      727.01      636.11     66.20 o 
   8   2  14        1.06       41.86     18.86 o 
  -9   3  14      175.82      224.16     31.64 o 
  -7   3  14      891.20      817.15     56.36 o 
  -5   3  14      613.40      576.00     52.39 o 
  -3   3  14     1330.70     1150.04     94.14 o 
  -1   3  14       21.61       29.98     13.07 o 
   1   3  14      295.31      320.16     31.23 o 
   3   3  14      280.36      322.63     41.70 o 
   5   3  14       71.61       62.52     21.28 o 
   7   3  14       89.90       90.14     33.22 o 
   9   3  14       82.30      108.77     21.76 o 
  -8   4  14       49.50      107.43     38.55 o 
  -6   4  14     2478.20     2167.29    104.39 o 
  -4   4  14      142.73      252.55     34.85 o 
  -2   4  14      685.91      584.12     49.20 o 
   0   4  14      230.19      275.15     27.48 o 
   2   4  14      654.09      635.48     43.62 o 
   4   4  14     1258.78     1152.33     71.53 o 
   6   4  14      627.33      562.44     68.98 o 
   8   4  14      184.10      189.26     41.86 o 
  -7   5  14      140.74      194.89     32.91 o 
  -5   5  14       33.83       40.98     13.20 o 
  -3   5  14     1116.47     1051.72     67.07 o 
  -1   5  14     1386.85     1382.08     64.71 o 
   1   5  14       94.98      103.65     11.58 o 
   3   5  14     1821.91     1727.27    174.97 o 
   5   5  14      453.08      454.79     73.31 o 
   7   5  14      178.69      171.05     37.37 o 
  -8   6  14       83.86      174.52     26.94 o 
  -6   6  14      462.60      417.90     63.84 o 
  -4   6  14      122.00      139.17     23.86 o 
  -2   6  14      711.14      807.71     61.38 o 
   0   6  14      161.64      254.58     35.44 o 
   2   6  14      786.05      796.69     40.84 o 
   4   6  14     1425.00     1405.88     81.16 o 
   6   6  14      165.42      115.48     28.19 o 
   8   6  14      258.28      409.63     70.04 o 
  -7   7  14       89.64       99.63     25.73 o 
  -5   7  14       53.10       60.48     15.94 o 
  -3   7  14       18.16       19.90     11.78 o 
  -1   7  14     1172.03     1159.00     71.55 o 
   1   7  14      933.00      956.36     54.79 o 
   3   7  14      419.53      427.21     51.99 o 
   5   7  14     1173.89     1044.74     88.49 o 
   7   7  14      185.46      223.70     37.30 o 
  -6   8  14      323.68      364.70     38.36 o 
  -4   8  14       35.79       59.76     16.45 o 
  -2   8  14      462.38      532.31     62.21 o 
   0   8  14      100.47      129.49     30.15 o 
   2   8  14      455.98      513.49     43.71 o 
   4   8  14     1871.14     1629.91     76.50 o 
   6   8  14       71.37      135.99     21.26 o 
  -7   9  14      352.76      466.98     38.66 o 
  -5   9  14        8.75       31.32     19.74 o 
  -3   9  14       16.74       28.14     13.34 o 
  -1   9  14      416.41      516.91     76.33 o 
   1   9  14      952.95      897.21     50.33 o 
   3   9  14      649.02      697.96     62.76 o 
   5   9  14      144.82      148.69     16.66 o 
   7   9  14       98.59      165.61     23.07 o 
  -6  10  14      101.56      140.82     18.61 o 
  -4  10  14      115.04      161.34     25.53 o 
  -2  10  14      630.53      667.52     61.84 o 
   0  10  14      491.95      516.72     50.96 o 
   2  10  14      197.91      129.89     47.45 o 
   4  10  14      202.22      254.39     39.15 o 
   6  10  14      106.47      175.31     45.08 o 
  -5  11  14      340.94      592.53     82.09 o 
  -3  11  14      141.98      223.93     68.21 o 
  -1  11  14      579.30      617.55     66.49 o 
   1  11  14      152.37      207.37     31.92 o 
   3  11  14      243.99      242.57     39.00 o 
   5  11  14        2.10       45.47     16.68 o 
  -4  12  14      336.51      448.39     58.65 o 
  -2  12  14      365.70      438.42     63.34 o 
   0  12  14      467.31      501.10     68.27 o 
   2  12  14       85.96      126.81     52.20 o 
   4  12  14      108.54      177.30     27.21 o 
  -3  13  14      159.91      198.49     31.81 o 
  -1  13  14      214.87      180.63     75.33 o 
   1  13  14      317.89      327.74     61.09 o 
   3  13  14       37.58       50.03     26.10 o 
  -7   1  15      789.12      741.99     68.36 o 
  -5   1  15       42.41       34.75     26.69 o 
  -3   1  15      412.95      441.29     72.26 o 
  -1   1  15     1041.26     1038.71     88.90 o 
   1   1  15      513.55      567.01     42.35 o 
   3   1  15      184.21      219.70     31.29 o 
   5   1  15      222.50      280.93     52.30 o 
   7   1  15      122.81      130.80     34.49 o 
  -8   2  15      511.09      586.55     59.53 o 
  -6   2  15      602.83      569.33     76.34 o 
  -4   2  15       96.61      120.48     31.92 o 
  -2   2  15      683.92      754.90    104.98 o 
   0   2  15      301.34      351.98     38.20 o 
   2   2  15     1197.81     1045.73     63.35 o 
   4   2  15      126.54      187.65     37.91 o 
   6   2  15      347.60      423.69     67.55 o 
   8   2  15      259.64      338.17     41.84 o 
  -7   3  15      459.03      448.30     64.91 o 
  -5   3  15      134.10      188.80     37.01 o 
  -3   3  15      542.49      600.92     85.95 o 
  -1   3  15     1771.57     1616.81    112.17 o 
   1   3  15      236.83      276.07     27.14 o 
   3   3  15      173.16      248.03     41.90 o 
   5   3  15      954.58     1035.46     87.51 o 
   7   3  15      703.60      712.19     80.76 o 
  -8   4  15      154.35      180.54     22.52 o 
  -6   4  15      332.76      399.12     41.81 o 
  -4   4  15     1015.29      886.41     90.41 o 
  -2   4  15       70.12      105.29     28.92 o 
   0   4  15       89.74       84.68     17.57 o 
   2   4  15      197.42      210.46     21.57 o 
   4   4  15      128.89      180.29     40.37 o 
   6   4  15        7.79       59.29     22.54 o 
  -7   5  15      513.09      500.56     66.26 o 
  -5   5  15      144.41      189.38     25.85 o 
  -3   5  15      154.06      170.88     30.18 o 
  -1   5  15      359.59      473.34     73.36 o 
   1   5  15      374.12      418.26     32.89 o 
   3   5  15      251.02      287.69     50.65 o 
   5   5  15      528.78      572.89     59.87 o 
   7   5  15      650.36      637.67     67.62 o 
  -6   6  15      650.01      666.18     56.63 o 
  -4   6  15       44.83       62.95     23.23 o 
  -2   6  15      789.70      806.64     63.94 o 
   0   6  15      399.19      428.46     44.66 o 
   2   6  15      696.66      674.18     54.36 o 
   4   6  15      139.07      209.72     37.25 o 
   6   6  15      392.27      365.20     56.24 o 
  -7   7  15       72.63      128.17     22.66 o 
  -5   7  15      223.19      226.26     59.91 o 
  -3   7  15       41.79       90.37     29.41 o 
  -1   7  15      841.11      827.00     62.21 o 
   1   7  15      143.48      191.14     29.11 o 
   3   7  15      167.20      211.69     56.05 o 
   5   7  15      652.32      741.19     70.04 o 
  -6   8  15      594.62      651.06     59.31 o 
  -4   8  15      371.80      380.79     59.76 o 
  -2   8  15      119.58      154.26     24.86 o 
   0   8  15     1182.23     1128.86     78.18 o 
   2   8  15      671.32      676.48     42.94 o 
   4   8  15       13.34       57.07     13.94 o 
   6   8  15        1.48       20.03     18.53 o 
  -5   9  15       10.11       69.67     18.94 o 
  -3   9  15      303.40      244.98     37.05 o 
  -1   9  15      366.85      398.26     51.20 o 
   1   9  15      266.51      274.83     42.79 o 
   3   9  15       37.43       71.38     12.85 o 
   5   9  15        4.03       56.68     17.06 o 
  -4  10  15       33.38       59.23     18.47 o 
  -2  10  15      265.63      289.72     42.84 o 
   0  10  15       53.31       58.98     17.54 o 
   2  10  15      151.92      192.17     20.07 o 
   4  10  15      148.31      192.41     20.74 o 
  -3  11  15        2.62       34.72     15.18 o 
  -1  11  15      115.19      103.45     22.23 o 
   1  11  15       80.65      169.65     65.84 o 
   3  11  15      308.10      194.55     49.82 o 
  -2  12  15      193.81      287.63     46.74 o 
   0  12  15      960.59     1000.38     91.34 o 
   2  12  15      145.79      163.42     29.04 o 
  -6   0  16       76.52      132.86     40.33 o 
  -4   0  16      350.71      380.79     93.72 o 
  -2   0  16      339.55      360.63     94.90 o 
   0   0  16     2335.62     2155.45    186.24 o 
   2   0  16     1019.27     1062.38     81.16 o 
   4   0  16     1601.41     1619.26    155.40 o 
   6   0  16      371.56      372.49     81.85 o 
  -7   1  16     1329.78     1105.56     88.08 o 
  -5   1  16       25.03       26.49     26.10 o 
  -3   1  16       54.72       63.44     42.71 o 
  -1   1  16      507.29      501.61    125.74 o 
   1   1  16      233.00      300.44     31.64 o 
   5   1  16      911.77     1028.17     88.49 o 
   7   1  16       63.92       75.12     20.23 o 
  -6   2  16      532.48      504.77     68.93 o 
  -4   2  16      200.13      193.55     38.56 o 
  -2   2  16      452.62      473.94     72.38 o 
   0   2  16      325.95      322.77     54.52 o 
   2   2  16      259.31      255.71     28.60 o 
   4   2  16      309.70      315.23     48.42 o 
   6   2  16      130.88      211.24     39.40 o 
  -7   3  16      680.80      697.70     65.03 o 
  -5   3  16      246.40      299.96     51.15 o 
  -3   3  16      231.01      248.89     62.87 o 
  -1   3  16      550.46      700.73     93.46 o 
   1   3  16      415.96      480.21     47.33 o 
   3   3  16      260.46      249.35     36.29 o 
   5   3  16     1188.52     1269.36     98.88 o 
   7   3  16       90.27      101.73     23.48 o 
  -6   4  16      141.80      157.38     32.71 o 
  -4   4  16      153.66      124.04     30.54 o 
  -2   4  16      766.77      814.34    100.17 o 
   0   4  16      538.69      614.56     52.37 o 
   2   4  16       74.87      146.93     31.00 o 
   4   4  16     1778.94     1823.94    120.76 o 
   6   4  16      488.06      491.52     60.12 o 
  -5   5  16      217.98      209.38     34.65 o 
  -3   5  16       26.73       43.68     31.44 o 
  -1   5  16      336.58      360.02     58.92 o 
   1   5  16       47.55       70.29     33.62 o 
   3   5  16      105.40      158.39     22.53 o 
   5   5  16       66.97       87.82     22.60 o 
  -6   6  16      234.17      296.83     31.64 o 
  -4   6  16       43.19       65.00     22.12 o 
  -2   6  16       87.78       60.48     24.36 o 
   0   6  16      335.65      413.76     39.20 o 
   2   6  16       19.30       43.20     23.09 o 
   4   6  16      912.45      911.98     77.59 o 
   6   6  16      280.61      403.68     64.62 o 
  -5   7  16      140.83      183.56     24.90 o 
  -3   7  16      629.66      613.18    150.06 o 
  -1   7  16     1077.61     1104.01     92.22 o 
   1   7  16      569.20      539.21     41.68 o 
   3   7  16      915.60      847.17     59.34 o 
   5   7  16       17.35       28.19     17.90 o 
  -4   8  16      291.87      346.82     37.01 o 
  -2   8  16       78.16       94.05     18.21 o 
   0   8  16      422.16      521.74     72.96 o 
   2   8  16      253.13      320.07     39.62 o 
   4   8  16      434.98      462.00     37.34 o 
  -3   9  16      122.22      132.99     47.00 o 
  -1   9  16      121.67      143.00     22.78 o 
   1   9  16     2419.38     2153.08    192.18 o 
   3   9  16      637.15      652.39     52.18 o 
  -2  10  16      985.34      894.04     79.27 o 
   0  10  16       72.59      107.28     16.35 o 
   2  10  16       76.37      113.79     53.98 o 
  -1  11  16      396.43      477.16     51.03 o 
   1  11  16       83.16      133.10     82.45 o 
  -5   1  17      147.07      175.81     33.78 o 
  -3   1  17       51.65       93.64     27.64 o 
  -1   1  17      368.48      391.77     66.59 o 
   1   1  17      638.69      719.04     75.61 o 
   3   1  17       73.67       87.77     17.90 o 
   5   1  17      122.25      187.26     31.06 o 
  -6   2  17      466.44      581.73     77.56 o 
  -4   2  17       34.80       76.70     24.76 o 
  -2   2  17      106.77      142.45     36.18 o 
   0   2  17      107.45      149.21     29.35 o 
   2   2  17     1091.48     1007.41     63.32 o 
   4   2  17      681.80      762.54     68.40 o 
  -5   3  17        4.11       54.67     19.24 o 
  -3   3  17       90.95      121.73     51.01 o 
  -1   3  17      374.62      466.58     68.11 o 
   1   3  17      111.36      148.79     18.85 o 
   3   3  17      360.28      429.25     45.17 o 
   5   3  17      110.90      154.83     26.00 o 
  -4   4  17       34.88       74.89     58.72 o 
  -2   4  17      362.36      444.43     68.54 o 
   0   4  17       67.29      116.51     26.10 o 
   2   4  17      132.79      180.25     32.43 o 
   4   4  17      270.49      268.02     41.92 o 
  -5   5  17       66.13      219.46     42.71 o 
  -3   5  17       26.39       59.51     20.54 o 
  -1   5  17      685.49      684.19    102.02 o 
   1   5  17      942.73      947.78     69.08 o 
   3   5  17       34.27       84.02     21.58 o 
   5   5  17      115.22      204.84     33.43 o 
  -4   6  17       29.47        8.11     19.92 o 
  -2   6  17       77.32       90.25     25.57 o 
   0   6  17      524.75      489.60     68.78 o 
   2   6  17      277.15      307.88     46.88 o 
   4   6  17      138.83      185.20     33.90 o 
  -3   7  17       92.91      100.05     26.10 o 
  -1   7  17      227.82      181.86     34.49 o 
   1   7  17      353.18      358.31     62.28 o 
   3   7  17      341.26      367.62     54.49 o 
  -2   8  17       17.60       28.17     19.92 o 
   0   8  17      321.02      403.05     44.86 o 
   2   8  17     1301.91     1403.65    101.43 o 
  -1   9  17      162.77      144.71     23.13 o 
   1   9  17      504.16      707.02    126.93 o 
  -4   0  18      218.37      351.14     81.85 o 
  -2   0  18      221.77      202.85     60.50 o 
   0   0  18      193.95      291.82     64.06 o 
   4   0  18        8.46       67.62     27.28 o 
  -3   1  18       90.36      168.35     33.52 o 
  -1   1  18      139.59      141.91     28.37 o 
   1   1  18      318.44      401.37     53.87 o 
   3   1  18     1746.67     1677.39    154.22 o 
  -4   2  18      127.25      179.19     33.90 o 
  -2   2  18       42.35       74.25     22.60 o 
   0   2  18      472.13      545.03     72.75 o 
   2   2  18      252.62      263.11     29.22 o 
   4   2  18       69.85      160.21     24.15 o 
  -3   3  18       84.75       77.45     28.47 o 
  -1   3  18      539.69      482.20     67.93 o 
   1   3  18      147.32      204.99     43.89 o 
   3   3  18      128.32      188.11     29.04 o 
  -2   4  18      336.22      342.08     56.14 o 
   0   4  18        4.62       25.07     19.24 o 
   2   4  18     1069.12     1120.64     85.11 o 
  -3   5  18      442.80      545.43     81.16 o 
  -1   5  18       64.50       68.21     22.54 o 
   1   5  18      183.54      240.81     56.94 o 
  -2   6  18      220.26      231.57     79.48 o 
   0   6  18      347.08      392.67     96.09 o 
                                                 
